# Supplementary material for: Cell Size Decrease and Altered Size Structure of Phytoplankton Constrain Ecosystem Functioning in the Middle Danube River Over Multiple Decades
Source: Ecosystems. 2019 Dec 3;23(6):1254–64. doi: 10.1007/s10021-019-00467-6 (PMC7497449; doi:10.1007/s10021-019-00467-6)
Supplement: Supplementary file 3 — Supplement 3. AAbonyi_Supplement3_Ecosystems_2019: Quantitative data of the Danube River phytoplankton and environmental variables (1979-2012). (CSV 132 kb) [file 10021_2019_467_MOESM3_ESM.csv]

date	year	month	day	yearseas	seas	biomass	abundance	ACS	chla	discharge	watertemp	no3n	po4p	cond	tss
1979.01.31	1979	1	31	1978-win	win	2821,84	2200	1282,654545	NA	1640	0	2,24	NA	NA	18,6
1979.02.07	1979	2	7	1978-win	win	1176,6	1204	977,2425249	NA	1950	0,1	2,57	217,3333333	483,3333333	20,4
1979.02.15	1979	2	15	1978-win	win	1192,224	1898	628,1475237	NA	2260	0,3	2,73	158,3333333	378	8,6
1979.02.22	1979	2	22	1978-win	win	427,67	689	620,7111756	NA	2850	0,2	2,78	NA	300	44,3
1979.02.28	1979	2	28	1978-win	win	1618,617	2397	675,2678348	NA	1840	2	4,13	109,6666667	410	16,8
1979.03.08	1979	3	8	1979-spr	spr	8219,514	11520	713,4994792	11,8	1800	5	2,85	NA	400	10,8
1979.03.13	1979	3	13	1979-spr	spr	14379,03	20880	688,6508621	21,3	2320	5	3,03	NA	420	20,4
1979.03.23	1979	3	23	1979-spr	spr	3598,631	4880	737,4243852	9,7	3540	8	2,35	NA	330	29
1979.03.29	1979	3	29	1979-spr	spr	9875,795	14440	683,9193213	22,5	2590	8	2,3	87	380	17
1979.04.05	1979	4	5	1979-spr	spr	14185,992	20280	699,5065089	15,3	3430	8,5	2,24	NA	345	24
1979.04.12	1979	4	12	1979-spr	spr	5822,12	8500	684,9552941	9,8	3450	8,5	2,73	94,33333333	390	22
1979.04.18	1979	4	18	1979-spr	spr	23391,828	34200	683,9715789	30,2	3320	11	2,15	NA	365	21,1
1979.04.27	1979	4	27	1979-spr	spr	38578,322	57281	673,492467	44	2490	12	2,17	117,3333333	390	25,66666667
1979.05.03	1979	5	3	1979-spr	spr	11353,402	16780	676,6032181	25,1	3300	10,5	1,99	NA	300	17,2
1979.05.09	1979	5	9	1979-spr	spr	11903,387	18635	638,7650657	23,6	3330	15	1,85	113	330	30,4
1979.05.16	1979	5	16	1979-spr	spr	40543,831	60817	666,652926	42,5	3320	16	1,56	NA	280	40
1979.05.24	1979	5	24	1979-spr	spr	20955,675	31815	658,6727959	45,1	3610	18	1,42	72	305	38,1
1979.05.31	1979	5	31	1979-spr	spr	19698,257	30210	652,0442569	39,9	2900	18,4	1,29	NA	322	36
1979.06.06	1979	6	6	1979-sum	sum	21687,854	26520	817,7923831	44,2	2860	19,6	1,43	62	315	33,08333333
1979.06.14	1979	6	14	1979-sum	sum	8000,459	11570	691,4830596	30,9	2480	19,5	1,42	NA	330	20,2
1979.06.21	1979	6	21	1979-sum	sum	5495,47	7752	708,9099587	21,6	4590	16,1	1,58	124,6666667	330,6666667	152,3
1979.06.28	1979	6	28	1979-sum	sum	5872,515	7448	788,4687164	21,4	4150	18	1,87	NA	370	49,6
1979.07.04	1979	7	4	1979-sum	sum	5465,663	8088	675,7743571	22	3140	16,5	1,81	153	364,6666667	60,28333333
1979.07.12	1979	7	12	1979-sum	sum	31926,035	36113	884,0593415	42,5	2980	17	2,01	NA	340	24,2
1979.07.19	1979	7	19	1979-sum	sum	12944,239	13456	961,967821	23,8	3460	18	1,58	127	342,6666667	39
1979.07.26	1979	7	26	1979-sum	sum	23482,119	30272	775,7042482	51,7	2650	18,6	1,51	NA	340	33,4
1979.08.02	1979	8	2	1979-sum	sum	55089,328	70818	777,9000819	89,3	2060	20	1,33	53	350	38,2
1979.08.07	1979	8	7	1979-sum	sum	3748,268	6012	623,4644045	51,7	2920	22	1,38	NA	360	34,2
1979.08.16	1979	8	16	1979-sum	sum	18883,674	24732	763,5320233	NA	2370	NA	NA	NA	NA	NA
1979.08.23	1979	8	23	1979-sum	sum	51597,899	52675	979,5519506	NA	1990	NA	NA	NA	NA	NA
1979.08.30	1979	8	30	1979-sum	sum	14563,999	15600	933,5896795	NA	2370	17,6	1,13	NA	360	23,4
1979.09.12	1979	9	12	1979-aut	aut	47475,053	48622	976,4109457	125	1510	17,2	1,24	74	355	35
1979.09.20	1979	9	20	1979-aut	aut	93929,965	87843	1069,293683	211,7	1420	17	1,56	NA	360	35,4
1979.09.27	1979	9	27	1979-aut	aut	7798,932	9660	807,3428571	37,7	2620	14,75	1,67	203,3333333	385	44
1979.10.04	1979	10	4	1979-aut	aut	2489,046	3036	819,8438735	16,6	1890	11,5	1,88	NA	427	15,6
1979.10.10	1979	10	10	1979-aut	aut	7544,322	7940	950,1664987	42,4	1490	11,6	2,2	154,3333333	430	14,13333333
1979.10.18	1979	10	18	1979-aut	aut	16314,086	16680	978,0627098	64	1330	12	2,15	NA	435	24,6
1979.10.25	1979	10	25	1979-aut	aut	8706,445	8880	980,455518	34,5	1400	10,4	2,01	184,6666667	440	14,2
1979.11.01	1979	11	1	1979-aut	aut	6746,03	7020	960,9729345	29	1240	8,8	1,85	NA	430	13,2
1979.11.08	1979	11	8	1979-aut	aut	13799,142	12880	1071,361957	35,2	1270	6,8	1,85	NA	480	13,6
1979.11.15	1979	11	15	1979-aut	aut	2593,899	2898	895,0652174	NA	2590	6	1,81	NA	390	15,5
1979.11.21	1979	11	21	1979-aut	aut	1018,178	1000	1018,178	NA	2700	6,5	1,96	NA	380	42,8
1979.11.29	1979	11	29	1979-aut	aut	834,716	1078	774,3191095	NA	2280	5,8	2,35	NA	420	9,2
1979.12.06	1979	12	6	1979-win	win	195,127	348	560,7097701	NA	2880	4,8	1,78	121,6666667	370	23,2
1979.12.13	1979	12	13	1979-win	win	297,677	364	817,793956	NA	2570	4,6	1,78	NA	410	14,6
1979.12.19	1979	12	19	1979-win	win	165,321	294	562,3163265	NA	2810	4,2	1,74	94,66666667	380	23,2
1980.01.04	1980	1	4	1979-win	win	774,726	1152	672,5052083	NA	2030	NA	NA	NA	NA	NA
1980.01.10	1980	1	10	1979-win	win	862,247	1446	596,2980636	NA	1890	2,5	2,71	NA	350	NA
1980.01.17	1980	1	17	1979-win	win	1235,241	2065	598,179661	NA	1560	NA	NA	NA	NA	NA
1980.01.24	1980	1	24	1979-win	win	1008,072	1673	602,5534967	NA	1530	0,5	1,92	139	396	15
1980.01.31	1980	1	31	1979-win	win	2054,014	3168	648,3630051	NA	1600	0	2,05	128	386	13,1
1980.02.07	1980	2	7	1979-win	win	1764,586	2730	646,3684982	NA	3210	2,5	2,15	222	395	31,2
1980.02.14	1980	2	14	1979-win	win	598,104	870	687,4758621	NA	3730	3,5	2,05	141	355	24,8
1980.02.21	1980	2	21	1979-win	win	1447,883	2512	576,3865446	NA	2580	3	2,71	196	385	15,6
1980.02.27	1980	2	27	1979-win	win	3758,696	6424	585,1021171	NA	2100	1,5	2,71	61,66666667	415	19,4
1980.03.06	1980	3	6	1980-spr	spr	9195,41	17226	533,8099385	NA	1740	4	2,71	115	425	13,6
1980.03.12	1980	3	12	1980-spr	spr	13171,37	23592	558,2981519	NA	1770	4	2,64	110	440	13,4
1980.03.20	1980	3	20	1980-spr	spr	28316,196	51156	553,5263899	NA	1870	5,5	2,71	135	480	17,2
1980.03.27	1980	3	27	1980-spr	spr	15754,107	28362	555,4653057	NA	1890	6,5	3,5	145,3333333	403	31,6
1980.04.02	1980	4	2	1980-spr	spr	9177,128	16031	572,4613561	NA	2690	8,5	2,33	106	358	16,8
1980.04.10	1980	4	10	1980-spr	spr	9052,468	15246	593,7601994	NA	2850	8,5	2,19	109,6666667	353	18,2
1980.04.16	1980	4	16	1980-spr	spr	12898,062	23790	542,1631778	NA	2700	10	2,55	110	400	16,8
1980.04.24	1980	4	24	1980-spr	spr	6433,777	11388	564,9610994	NA	3060	8	1,9	106,8985	378	21
1980.04.29	1980	4	29	1980-spr	spr	6729,15	12077	557,1872154	NA	4050	7,5	2,53	58	358	40,8
1980.05.07	1980	5	7	1980-spr	spr	3594,681	6200	579,7872581	NA	4110	9,85	2,21	119,3333333	363	31,53333333
1980.05.12	1980	5	12	1980-spr	spr	9031,019	17518	515,5279712	NA	4050	11,5	2,3	76	380	30,8
1980.05.21	1980	5	21	1980-spr	spr	20640,075	38704	533,2801519	NA	2900	14,5	1,74	53,33333333	326	34
1980.05.29	1980	5	29	1980-spr	spr	18576,729	34200	543,1792105	NA	2520	15	1,56	51	373	35,4
1980.06.04	1980	6	4	1980-sum	sum	20160,672	34125	590,7889231	NA	2920	15,75	1,58	79,33333333	337	32,5
1980.06.12	1980	6	12	1980-sum	sum	14336,541	24357	588,6004434	NA	3300	14,5	1,49	71,5	313	23,4
1980.06.19	1980	6	19	1980-sum	sum	7596,095	13664	555,9203015	NA	3430	16,5	1,15	82,33333333	288	31
1980.06.26	1980	6	26	1980-sum	sum	16918,878	26736	632,8126122	NA	3240	16	1,56	118	309	24,2
1980.07.02	1980	7	2	1980-sum	sum	7205,385	13425	536,7139665	NA	3530	16	1,56	101	298	39,3
1980.07.10	1980	7	10	1980-sum	sum	3426,676	6552	522,9969475	NA	3720	16,8	1,81	112	314	33
1980.07.17	1980	7	17	1980-sum	sum	3009,755	5292	568,7367725	NA	3720	17,2	1,76	125,6666667	314	36,2
1980.07.24	1980	7	24	1980-sum	sum	3375,998	5412	623,7985957	NA	3820	15	1,81	136	322	39,6
1980.07.31	1980	7	31	1980-sum	sum	4615,223	8608	536,1550883	NA	3550	19,5	1,63	102	320	30,6
1980.08.06	1980	8	6	1980-sum	sum	7493,464	11676	641,7834875	NA	2880	20,8	1,78	89	303	39,2
1980.08.13	1980	8	13	1980-sum	sum	9161,973	13936	657,4320465	NA	2670	19,25	1,56	123,6666667	317	44,06666667
1980.08.21	1980	8	21	1980-sum	sum	14172,725	23232	610,0518681	NA	2510	NA	NA	NA	NA	NA
1980.08.28	1980	8	28	1980-sum	sum	18549,63	29791	622,6588567	NA	1900	18,5	1,92	65	350	42
1980.09.04	1980	9	4	1980-aut	aut	10890,28	18234	597,2512888	NA	2710	17	1,78	120	323	44,8
1980.09.10	1980	9	10	1980-aut	aut	42498,618	58905	721,47726	NA	1870	16,4	1,58	93,33333333	357	17,6
1980.09.18	1980	9	18	1980-aut	aut	12288,591	16448	747,1176435	NA	1920	15,6	1,92	154	322	21,8
1980.09.25	1980	9	25	1980-aut	aut	11815,854	17696	667,7132685	NA	1510	16,5	2,28	115	377	24,4
1980.10.01	1980	10	1	1980-aut	aut	13412,002	18411	728,4776492	NA	1660	15,5	1,78	137	346	26,4
1980.10.16	1980	10	16	1980-aut	aut	1091,486	1659	657,9180229	NA	3210	11	2,28	81	320	65
1980.10.23	1980	10	23	1980-aut	aut	1143,393	1600	714,620625	NA	2670	10	1,78	112,6666667	361	23,33333333
1980.10.30	1980	10	30	1980-aut	aut	625,492	928	674,0215517	NA	2430	9	2,82	123	390	17,1
1980.11.03	1980	11	3	1980-aut	aut	1613,512	2388	675,6750419	NA	2080	6,5	2,1	190	398	19,7
1980.11.11	1980	11	11	1980-aut	aut	627,758	912	688,3311404	NA	2000	4,5	2,21	104	386	41,8
1980.11.20	1980	11	20	1980-aut	aut	825,812	1245	663,3028112	NA	1870	5,2	1,67	143,5	406	18,2
1980.11.27	1980	11	27	1980-aut	aut	835,044	1236	675,6019417	NA	1660	6	2,37	164	422	16
1980.12.03	1980	12	3	1980-win	win	720,106	1158	621,8531952	NA	1660	1,8	2,42	161	422	23,8
1980.12.11	1980	12	11	1980-win	win	444,523	768	578,8059896	NA	1540	1,8	1,9	166	349	17,4
1980.12.18	1980	12	18	1980-win	win	728,754	1184	615,5016892	NA	2400	1,8	1,85	179	430	12,2
1980.12.23	1980	12	23	1980-win	win	282,201	382	738,7460733	NA	2360	NA	NA	NA	NA	NA
1981.01.07	1981	1	7	1980-win	win	553,12	570	970,3859649	5,05	3090	2	2,48	133	411	49,6
1981.01.15	1981	1	15	1980-win	win	330,178	354	932,7062147	2,91	2020	0,6	2,78	157,6666667	473	17,6
1981.01.22	1981	1	22	1980-win	win	441,787	496	890,6995968	1,84	1950	0,4	2,24	133	447	NA
1981.01.29	1981	1	29	1980-win	win	457,166	484	944,5578512	2,93	1680	0,9	2,64	163	483	11,66666667
1981.02.04	1981	2	4	1980-win	win	639,392	595	1074,608403	2,61	1520	0,6	2,48	164	477	10,8
1981.02.12	1981	2	12	1980-win	win	684,397	636	1076,095912	4,1	3480	2,2	2,44	161,6666667	397	65
1981.02.19	1981	2	19	1980-win	win	548,182	690	794,4666667	2,86	2250	1,6	3,16	164	425	19,2
1981.02.26	1981	2	26	1980-win	win	1914,567	1896	1009,792722	3,71	1880	2,6	3,27	233,6666667	458	18,5
1981.03.05	1981	3	5	1981-spr	spr	2424,712	3472	698,3617512	7,73	1640	2,8	2,8	197	464	20,6
1981.03.12	1981	3	12	1981-spr	spr	5296,232	7000	756,6045714	17,7	3080	6	2,91	189	351	83,33333333
1981.03.19	1981	3	19	1981-spr	spr	1936,771	2470	784,1178138	5,9	6000	6,8	3,12	88,9	320	59,2
1981.03.26	1981	3	26	1981-spr	spr	5247,387	7616	688,9951418	11,3	3590	8,6	2,48	97,66666667	389	42,33333333
1981.04.02	1981	4	2	1981-spr	spr	3999,081	5862	682,2041965	16,5	4140	10,6	2,05	83	356	26,8
1981.04.09	1981	4	9	1981-spr	spr	6920,672	10420	664,171977	30,3	3420	10,8	2,03	86	348	24,8
1981.04.16	1981	4	16	1981-spr	spr	20623,004	30750	670,6667967	13,8	2910	14,5	1,63	87	358	27,8
1981.04.23	1981	4	23	1981-spr	spr	44888,996	65410	686,2711512	120	2250	11,67	1,42	85,66666667	370	34,4
1981.04.29	1981	4	29	1981-spr	spr	42011,907	62186	675,5846493	127	1950	10	1,51	52	408	29,6
1981.05.05	1981	5	5	1981-spr	spr	21399,113	31806	672,8011382	NA	2500	NA	NA	NA	NA	NA
1981.05.07	1981	5	7	1981-spr	spr	27030,866	40326	670,3086346	73	2360	10,4	1,94	74	369	25,66666667
1981.05.14	1981	5	14	1981-spr	spr	33194,014	53406	621,540913	130,6	2230	15	1,56	62,8	341	18,6
1981.05.20	1981	5	20	1981-spr	spr	35203,924	55998	628,6639523	124	2060	17,7	1,45	83,33333333	349	29,9
1981.05.28	1981	5	28	1981-spr	spr	32360,402	52920	611,4966364	116	2390	17,2	1,33	66	349	24,8
1981.06.03	1981	6	3	1981-sum	sum	22355,471	41364	540,457185	119	2370	20	1,73	128	396	26,4
1981.06.11	1981	6	11	1981-sum	sum	10863,597	24030	452,084769	68	2090	19,8	1,58	91	319	34
1981.06.18	1981	6	18	1981-sum	sum	6439,208	12886	499,7057271	84	2210	19,2	1,42	167	318	22,8
1981.06.25	1981	6	25	1981-sum	sum	29576,772	62186	475,6178561	77	2150	17,8	1,45	97	321	23,4
1981.07.01	1981	7	1	1981-sum	sum	39243,647	85344	459,8290097	111	2070	19,8	1,56	71,5	332	34,2
1981.07.08	1981	7	8	1981-sum	sum	48341,425	82689	584,6173614	137	1930	20,2	1,26	50,2	343	34,6
1981.07.16	1981	7	16	1981-sum	sum	28255,675	54844	515,2008424	149	1690	21,2	1,13	70,66666667	314	31,6
1981.07.23	1981	7	23	1981-sum	sum	3758,371	6500	578,2109231	24	4390	17	1,24	65,7	285	117
1981.07.30	1981	7	30	1981-sum	sum	2332,323	4960	470,2264113	14	4900	15,8	1,33	104,3333333	304	91,33333333
1981.08.05	1981	8	5	1981-sum	sum	14424,811	28861	499,8028828	52	2730	19,2	1,49	79	323	30,2
1981.08.12	1981	8	12	1981-sum	sum	17815,681	39562	450,3230625	92	2260	20,7	1,06	21,66666667	343	44,9
1981.08.19	1981	8	19	1981-sum	sum	17969,348	37636	477,4510575	NA	1900	NA	NA	NA	NA	NA
1981.08.26	1981	8	26	1981-sum	sum	20296,377	38683	524,6846677	82	2140	17	1,24	26	348	30,4
1981.09.02	1981	9	2	1981-aut	aut	6123,51	12133	504,6987555	41	2250	16	2,12	24,8898	351	22
1981.09.10	1981	9	10	1981-aut	aut	54647,606	108809	502,2342453	NA	1580	16	1,21	41,33333333	375,3333333	36,33333333
1981.09.17	1981	9	17	1981-aut	aut	18482,159	38220	483,5729723	108	2250	15,6	NA	106	367	53,2
1981.09.23	1981	9	23	1981-aut	aut	7608,499	15465	491,9818299	62	2020	17	1,99	104,3333333	353	24,3
1981.09.30	1981	9	30	1981-aut	aut	14860,15	28317	524,7784017	12	1980	16,4	2,05	108	392	22,8
1981.10.07	1981	10	7	1981-aut	aut	941,551	2127	442,6661965	15	2430	14,25	1,78	161,6666667	386	27,46666667
1981.10.14	1981	10	14	1981-aut	aut	6869,003	13365	513,9545829	21	2180	10,8	1,74	178	393	19,2
1981.10.21	1981	10	21	1981-aut	aut	1244,766	2320	536,537069	8,1	3450	11,2	1,92	143,3333333	376	58,06666667
1981.10.28	1981	10	28	1981-aut	aut	633,377	1295	489,0942085	5	3160	8,8	2,19	131	348	NA
1981.11.04	1981	11	4	1981-aut	aut	426,757	756	564,4933862	5,8	3620	7	2,28	127	393	60,56666667
1981.11.11	1981	11	11	1981-aut	aut	315,966	666	474,4234234	4,4	2560	5,8	2,24	123	401	24,4
1981.11.18	1981	11	18	1981-aut	aut	325,648	596	546,3892617	3,3	2620	4,2	2,28	110	402	13,8
1981.11.25	1981	11	25	1981-aut	aut	471,016	800	588,77	4,5	2940	5,6	1,92	83	387	18,6
1981.12.02	1981	12	2	1981-win	win	883,375	1133	779,6778464	4	2750	4	1,92	121,6666667	393	16,73333333
1981.12.09	1981	12	9	1981-win	win	401,683	500	803,366	3,8	2960	3,8	2,46	125	417	19
1981.12.16	1981	12	16	1981-win	win	367,26	520	706,2692308	4,1	3410	2,6	2,71	173,6666667	410	31,16666667
1982.01.06	1982	1	6	1981-win	win	205,826	273	753,9413919	NA	NA	NA	NA	NA	NA	NA
1982.01.13	1982	1	13	1981-win	win	93,51	134	697,8358209	3,05	4150	0,1	3,66	121,6666667	391	61,7
1982.02.03	1982	2	3	1981-win	win	943,047	1392	677,4762931	NA	4660	0,4	2,51	110	415	115,2
1982.02.10	1982	2	10	1981-win	win	337,239	500	674,478	2,4	2890	1,45	3,07	147,6666667	443	25,4
1982.02.17	1982	2	17	1981-win	win	1296,39	2140	605,7897196	2,6	2590	1,8	3,09	133	422	9,8
1982.02.24	1982	2	24	1981-win	win	4354,06	6760	644,091716	8,7	2160	1,65	2,82	150,3333333	473	11,16666667
1982.03.04	1982	3	4	1982-spr	spr	2130,381	3896	546,8123717	12	2020	3,4	3,07	212	452	11
1982.03.10	1982	3	10	1982-spr	spr	5721,342	10353	552,6264851	13,4	2430	3,75	3,09	233,6666667	446	37,73333333
1982.03.17	1982	3	17	1982-spr	spr	15078,538	27810	542,1984178	29,3	2400	5,2	3,25	125	416	12,4
1982.03.24	1982	3	24	1982-spr	spr	10816,093	19440	556,3833848	28,5	2630	5,3	3,88	202	417	29,86666667
1982.03.31	1982	3	31	1982-spr	spr	15349,653	28739	534,1053273	36,3	2710	9	2,57	87	373	21,8
1982.04.08	1982	4	8	1982-spr	spr	11743,681	22060	532,3518132	48,3	3310	10,2	2,24	79	347	30,6
1982.04.14	1982	4	14	1982-spr	spr	14082,933	26628	528,8768589	36,9	3120	8,4	2,12	67	335	17,8
1982.04.21	1982	4	21	1982-spr	spr	28350,45	54162	523,4380193	74	2240	9,1	2,19	35	378	28,63333333
1982.04.28	1982	4	28	1982-spr	spr	33717,275	65016	518,5996524	106	1910	9	1,83	102,112	402	26,4
1982.05.05	1982	5	5	1982-spr	spr	51196,06	98420	520,1794351	119	1960	12,35	2,12	33,66666667	474	38
1982.05.12	1982	5	12	1982-spr	spr	27318,222	51950	525,8560539	82	2520	12,6	1,33	46	355	22
1982.05.19	1982	5	19	1982-spr	spr	26054,44	51786	503,1174449	111	2940	15,58	1,47	55,33333333	330	39,06666667
1982.05.26	1982	5	26	1982-spr	spr	13360,364	25498	523,9769394	37	3660	15	1,42	75	305	40,6
1982.06.02	1982	6	2	1982-sum	sum	7095,791	15960	444,5984336	36,5	3780	17	1,33	75	305	23,8
1982.06.09	1982	6	9	1982-sum	sum	6373,398	18258	349,0742688	35,4	3210	18,62	1,11	50	289	41,63333333
1982.06.16	1982	6	16	1982-sum	sum	7770,975	14803	524,9594677	39,7	3200	16,4	1,15	62	291	32,6
1982.06.23	1982	6	23	1982-sum	sum	11246,611	28276	397,7440586	69,4	2930	17	1,26	57	306	35,7
1982.07.01	1982	7	1	1982-sum	sum	2712,55	6392	424,3663955	20,8	4060	16,8	1,26	96	291	38,8
1982.07.07	1982	7	7	1982-sum	sum	10005,301	20281	493,3337114	50,2	2920	18	1,56	63,33333333	294	22,5
1982.07.14	1982	7	14	1982-sum	sum	12933,053	28758	449,7201822	97,8	2370	19,3	1,4	71	293	28,8
1982.07.21	1982	7	21	1982-sum	sum	18301,407	38761	472,1603416	111,6	2230	21	1,29	65,33333333	307	45,4
1982.07.28	1982	7	28	1982-sum	sum	8207,441	15623	525,343468	42,9	2480	20,4	1,45	114	326	31,6
1982.08.04	1982	8	4	1982-sum	sum	7164,319	16147	443,6935034	NA	2810	NA	NA	NA	NA	NA
1982.08.11	1982	8	11	1982-sum	sum	8611,188	21789	395,2080408	53,1	2820	20	1,35	41,33333333	341	68,73333333
1982.08.18	1982	8	18	1982-sum	sum	13347,862	27948	477,5963217	64,5	2190	21	1,56	39,5684	353	26,6
1982.08.25	1982	8	25	1982-sum	sum	9692,152	24054	402,9330673	76,5	2260	19,4	1,4	59,66666667	361,3333333	41
1982.09.01	1982	9	1	1982-aut	aut	13884,654	23070	601,8488947	92,5	1940	18	1,58	92	372	16,8
1982.09.08	1982	9	8	1982-aut	aut	45183,486	65370	691,1960532	130,6	1830	18,75	1,35	63	350	38,56666667
1982.09.15	1982	9	15	1982-aut	aut	24272,011	40416	600,5545081	105,3	1630	19	1,58	100	364	24,4
1982.09.22	1982	9	22	1982-aut	aut	34492,512	60995	565,4973686	153	1340	18,3	1,06	83,66666667	373	27,86666667
1982.09.29	1982	9	29	1982-aut	aut	12190,381	21329	571,5402035	114,7	1430	18	1,2	174	389	20,4
1982.10.06	1982	10	6	1982-aut	aut	5787,033	9830	588,7113937	54,1	1640	14	1,58	155,3333333	369	59,2
1982.10.13	1982	10	13	1982-aut	aut	6499,623	10212	636,4691539	44,5	1820	12,8	1,69	170	398	38,2
1982.10.20	1982	10	20	1982-aut	aut	4432,184	6739	657,6916456	28,5	1910	11,5	1,65	168,6666667	375	30,36666667
1982.10.27	1982	10	27	1982-aut	aut	2990,069	4820	620,3462656	22,7	1430	11,5	2,01	196	483	14,4
1982.11.10	1982	11	10	1982-aut	aut	1360,75	2604	522,5614439	8,2	1220	7,8	2,21	212	429	15,6
1982.11.17	1982	11	17	1982-aut	aut	3552,663	3888	913,7507716	18,5	1320	6,5	2,1	248	460	25,8
1982.11.24	1982	11	24	1982-aut	aut	1463,301	2295	637,6039216	9,1	1420	6	1,9	227	442	9,2
1982.12.01	1982	12	1	1982-win	win	996,009	1748	569,7991991	7,3	1270	6	2,42	255,3333333	463	14,13333333
1982.12.08	1982	12	8	1982-win	win	802,561	1500	535,0406667	6,3	1210	3,5	2,37	212	464	11,6
1982.12.15	1982	12	15	1982-win	win	914,05	1155	791,3852814	7,2	1720	3,25	2,15	206,6666667	419	28,16666667
1982.12.22	1982	12	22	1982-win	win	759,02	1155	657,1601732	NA	2610	NA	NA	NA	NA	NA
1983.01.05	1983	1	5	1982-win	win	718,981	1240	579,8233871	3,85	1780	2	2,82	131	419	16,8
1983.01.12	1983	1	12	1982-win	win	506,083	678	746,4351032	4,4	3030	3,5	2,57	113	406,6666667	27
1983.01.19	1983	1	19	1982-win	win	546,606	1024	533,7949219	4,2	2680	4	2,75	131,5	409	15,2
1983.01.26	1983	1	26	1982-win	win	722,42	1320	547,2878788	4,9	2340	3,5	2,82	130,3333333	387	14,23333333
1983.02.02	1983	2	2	1982-win	win	337,997	500	675,994	4,6	3900	4	2,17	92	337	64
1983.02.09	1983	2	9	1982-win	win	839,009	1398	600,1494993	5,1	2780	2	2,96	138,6666667	406	25,93333333
1983.02.16	1983	2	16	1982-win	win	1498,684	2320	645,9844828	6,8	2280	2	3,16	121	409	30,6
1983.02.23	1983	2	23	1982-win	win	4380,607	7384	593,256636	14,6	1800	1,75	2,69	95,33333333	458	20,2
1983.03.02	1983	3	2	1983-spr	spr	4054,064	9000	450,4515556	17,1	2040	3	2,73	146	434	16
1983.03.09	1983	3	9	1983-spr	spr	3381,888	6882	491,4106364	10,14	2410	5	3,34	175	417	29,43333333
1983.03.16	1983	3	16	1983-spr	spr	4246,804	9870	430,2739615	17,85	2410	5	3,03	110	388	14
1983.03.23	1983	3	23	1983-spr	spr	14724,637	30798	478,1036756	53	2730	7,6	2,75	104,3333333	458	25
1983.03.30	1983	3	30	1983-spr	spr	4576,173	9950	459,9168844	25,5	2930	6,6	3,07	101	331	30,4
1983.04.06	1983	4	6	1983-spr	spr	4522,553	10329	437,8500339	NA	2690	NA	NA	NA	NA	NA
1983.04.13	1983	4	13	1983-spr	spr	15047,207	34419	437,1773439	60,3	3320	10	2,37	74	380	26,2
1983.04.20	1983	4	20	1983-spr	spr	10064,524	23425	429,6488367	34,08	3600	10,75	2,05	90	339	40,53333333
1983.04.28	1983	4	28	1983-spr	spr	11402,304	26595	428,7386351	49,25	3230	15	2,12	87	345	26,8
1983.05.04	1983	5	4	1983-spr	spr	13943,967	33198	420,0243087	71,5	2900	14,75	0,95	130,3333333	350	32,96666667
1983.05.12	1983	5	12	1983-spr	spr	10429,527	21873	476,8219723	56	3500	14	1,85	100	337	32
1983.05.18	1983	5	18	1983-spr	spr	12878,685	30030	428,8606394	92,17	2950	19	1,81	60,66666667	334	29,4
1983.05.25	1983	5	25	1983-spr	spr	9299,869	23268	399,6849321	71	2630	18	1,42	77	319	34,4
1983.06.01	1983	6	1	1983-sum	sum	7817,43	19347	404,064196	61,97	2480	18	1,67	131	327	26,4
1983.06.08	1983	6	8	1983-sum	sum	25764,594	58024	444,0334	113,9	2280	18,7	1,58	93,33333333	345	39,43333333
1983.06.15	1983	6	15	1983-sum	sum	15715,421	32571	482,4973443	103,5	2470	19	1,33	77	304	41
1983.06.22	1983	6	22	1983-sum	sum	2892,159	6408	451,3356742	28,1	2980	16	1,26	87	322	46,96666667
1983.06.29	1983	6	29	1983-sum	sum	24412,125	57342	425,7285236	120,95	2470	20	1,43	69,66666667	332,6666667	34,8
1983.07.06	1983	7	6	1983-sum	sum	30679,413	63936	479,8456738	NA	2490	NA	NA	NA	NA	NA
1983.07.13	1983	7	13	1983-sum	sum	15201,316	35887	423,5883746	68,85	2370	21	1,4	59,66666667	292	38,4
1983.07.20	1983	7	20	1983-sum	sum	23944,755	52752	453,9117948	113,11	1820	24	1,29	88	285	27,2
1983.07.27	1983	7	27	1983-sum	sum	25886,288	61243	422,6815799	127,4	1600	22	0,84	58,66666667	314	31,73333333
1983.08.03	1983	8	3	1983-sum	sum	24811,832	60934	407,1919126	184,99	1470	23	1,56	56,7998	317	40,6
1983.08.10	1983	8	10	1983-sum	sum	3718,445	7770	478,5643501	22,76	3050	19	1,35	41,483	313	77,8
1983.08.17	1983	8	17	1983-sum	sum	15199,631	40392	376,3030055	70,03	1820	20	1,56	35,101	341	26,2
1983.08.22	1983	8	22	1983-sum	sum	23412,921	57027	410,5585249	NA	1520	21,67	0,95	48	333,3333333	36
1983.08.31	1983	8	31	1983-sum	sum	17939,989	43966	408,0423282	178	1260	22	1,58	35,101	355	18,8
1983.09.05	1983	9	5	1983-aut	aut	18581,943	38674	480,4763666	NA	NA	NA	NA	NA	NA	NA
1983.09.14	1983	9	14	1983-aut	aut	19461,139	39815	488,7891247	62,4	1430	17,5	1,58	58,7144	397	17,4
1983.09.21	1983	9	21	1983-aut	aut	13136,049	24400	538,3626639	66,42	1680	17,05	1,06	126	366	14,8
1983.09.28	1983	9	28	1983-aut	aut	13734,27	27714	495,5715523	63,9	1370	15,5	0,7	55,8425	379	12,6
1983.10.05	1983	10	5	1983-aut	aut	23413,622	43583	537,2191451	54,71	1170	13,5	1,58	23	400	14,95
1983.10.12	1983	10	12	1983-aut	aut	6302,231	10884	579,0362918	44,25	1150	13	1,69	196	435	15,4
1983.10.19	1983	10	19	1983-aut	aut	7030,419	12572	559,2124563	44,5	1400	11,25	1,65	24	399	10,03333333
1983.10.26	1983	10	26	1983-aut	aut	7327,343	12348	593,4032232	39,2	1250	9	2,03	70,202	409	9,4
1983.11.02	1983	11	2	1983-aut	aut	7223,403	11624	621,4214556	50,3	1060	9,3	2,03	171	440	10,5
1983.11.09	1983	11	9	1983-aut	aut	15011,098	24825	604,6766566	105	1010	8	2,21	212	480	13,6
1983.11.16	1983	11	16	1983-aut	aut	12057,161	19650	613,5959796	94,8	951	3,55	2,1	282,6666667	464	14,8
1983.11.23	1983	11	23	1983-aut	aut	3270,168	5334	613,079865	29,4	900	1	1,9	232	479	15,2
1983.12.01	1983	12	1	1983-win	win	2594,01	4152	624,7615607	28,3	1410	2,5	2,42	239,3333333	473,3333333	13,2
1983.12.08	1983	12	8	1983-win	win	1881,423	2874	654,6356994	17	1180	0,5	2,37	222	455	6,2
1983.12.15	1983	12	15	1983-win	win	1601,4	2856	560,7142857	9,8	1020	0	2,15	223	480	10,4
1983.12.21	1983	12	21	1983-win	win	1428,444	2420	590,2661157	NA	1060	NA	NA	NA	NA	NA
1984.01.04	1984	1	4	1983-win	win	516,29	680	759,25	5,8	1580	1,5	2,71	217	430	10,8
1984.01.11	1984	1	11	1983-win	win	985,043	1602	614,8832709	7,4	1290	1,75	2,39	326	451	10,8
1984.01.18	1984	1	18	1983-win	win	1414,138	2208	640,4610507	6,1	1570	2	2,66	242	454	12
1984.01.25	1984	1	25	1983-win	win	1575,182	1950	807,785641	8,3	1600	1	2,73	261	462	23,8
1984.02.01	1984	2	1	1983-win	win	1399,692	1986	704,7794562	5	1250	1,5	2,51	251	460	10,2
1984.02.08	1984	2	8	1983-win	win	3476,12	5064	686,4375987	8,3	1470	2	2,42	244,6666667	445	10,73333333
1984.02.15	1984	2	15	1983-win	win	2251,494	3408	660,6496479	NA	2020	NA	NA	NA	NA	NA
1984.02.21	1984	2	21	1983-win	win	2705,323	3896	694,3847536	NA	1430	NA	NA	NA	NA	NA
1984.02.29	1984	2	29	1983-win	win	7482,316	11275	663,6200443	18,2	1430	2,5	3,25	187,25	503	21
1984.03.07	1984	3	7	1984-spr	spr	12870,388	21020	612,2924833	29,2	1550	2,83	4	153	466	41,73333333
1984.03.15	1984	3	15	1984-spr	spr	31770,597	54648	581,3679732	64,9	1310	5	3,3	181	472	16,2
1984.03.21	1984	3	21	1984-spr	spr	61368,654	100510	610,5726196	101,5	1330	3,25	3,32	222,6666667	454	21,63333333
1984.03.28	1984	3	28	1984-spr	spr	58948,847	99750	590,9658847	119,7	1530	7,5	3	131	458	14,8
1984.04.05	1984	4	5	1984-spr	spr	10536,424	18378	573,3172271	42,3	2360	6	2,91	137	390	26,8
1984.04.12	1984	4	12	1984-spr	spr	7988,746	13818	578,1405413	41,8	2370	8	2,96	140	351	16
1984.04.18	1984	4	18	1984-spr	spr	24675,254	42066	586,5842723	72,8	2160	10,1	2,53	108,6666667	391	32,5
1984.04.25	1984	4	25	1984-spr	spr	16324,531	27135	601,6042381	93,4	1870	10,5	2,21	96	385	34,2
1984.05.02	1984	5	2	1984-spr	spr	19527,869	34090	572,8327662	89,5	1860	10	1,87	71	395	26,6
1984.05.09	1984	5	9	1984-spr	spr	12480,58	21672	575,8850129	75,6	2540	13,5	1,69	135	400	154,8
1984.05.16	1984	5	16	1984-spr	spr	3104,179	5778	537,2410869	37,7	2220	13	2,46	115	324	41,93333333
1984.05.23	1984	5	23	1984-spr	spr	18744,108	32970	568,5201092	64	2530	14,5	1,47	116	326	60,4
1984.05.30	1984	5	30	1984-spr	spr	6456,57	10452	617,7353617	30,6	3040	14,4	1,4	202,3333333	296	50,63333333
1984.06.06	1984	6	6	1984-sum	sum	22376,267	47656	469,5372461	72,9	2640	16	1,47	112	306	39,2
1984.06.13	1984	6	13	1984-sum	sum	13083,003	26740	489,2671279	61	2660	15,5	1,65	119,3333333	312	32,9
1984.06.20	1984	6	20	1984-sum	sum	21424,304	42273	506,8082227	76,9	2440	17	1,69	106	315	37,2
1984.06.25	1984	6	25	1984-sum	sum	23314,668	48263	483,0753994	69,6	2400	16	1,6	150	288	43,2
1984.07.04	1984	7	4	1984-sum	sum	13057,364	28941	451,1718323	49,5	2370	15,5	1,45	131	295	32,2
1984.07.11	1984	7	11	1984-sum	sum	21831,321	45114	483,9145498	95,9	2190	16,5	1,38	82,66666667	295	23,83333333
1984.07.26	1984	7	26	1984-sum	sum	28193,923	49957	564,3638129	NA	1600	18	1,37	121,6666667	282	36
1984.08.01	1984	8	1	1984-sum	sum	8787,665	15065	583,3166279	NA	2370	NA	NA	NA	NA	NA
1984.08.08	1984	8	8	1984-sum	sum	30029,769	54024	555,8597845	99,3	1820	19,6	1,11	147,6666667	314	19,73333333
1984.08.15	1984	8	15	1984-sum	sum	6099,641	13634	447,3845533	38,2	2730	18,2	1,13	174	277	26,8
1984.08.22	1984	8	22	1984-sum	sum	21331,688	41082	519,24658	64,9	1680	18	1,4	127	330	25,4
1984.08.29	1984	8	29	1984-sum	sum	15017,971	30628	490,3346937	73,7	2140	17,5	1,56	181	336	35,2
1984.09.05	1984	9	5	1984-aut	aut	31235,205	40626	768,8476591	133,3	1450	19,25	1,11	100	303	15,33333333
1984.09.12	1984	9	12	1984-aut	aut	7940,801	10480	757,7100191	38,7	1880	16	1,04	181	337	12,6
1984.09.26	1984	9	26	1984-aut	aut	457,988	522	877,3716475	10,9	3330	12	2,21	162	305	63,6
1984.10.03	1984	10	3	1984-aut	aut	492,578	528	932,9128788	7,3	2660	12,9	1,49	141	329	28,3
1984.10.10	1984	10	10	1984-aut	aut	1711,945	2244	762,8988414	8,5	2540	12	1,9	146	335	20
1984.10.17	1984	10	17	1984-aut	aut	3494,927	4374	799,023091	12,8	1820	10,75	1,69	183,6666667	344	18,36666667
1984.10.24	1984	10	24	1984-aut	aut	6352,661	7290	871,421262	22,8	1460	11	1,56	159	363	9
1984.10.31	1984	10	31	1984-aut	aut	4567,4	4746	962,3683102	16	1350	9	1,87	212	379	12,73333333
1984.11.08	1984	11	8	1984-aut	aut	2223,058	2454	905,8916055	9,7	1190	8	1,72	241	402	8,2
1984.11.14	1984	11	14	1984-aut	aut	2397,519	2616	916,4827982	11,3	1090	6,25	1,7	288,3333333	447	9,366666667
1984.11.21	1984	11	21	1984-aut	aut	1138,612	1320	862,5848485	8,5	1190	5	2,51	232	432	10
1984.11.28	1984	11	28	1984-aut	aut	1809,142	1902	951,1787592	10,1	1580	6,2	3,03	272	416	21,2
1984.12.06	1984	12	6	1984-win	win	1304,334	1986	656,7643505	11,8	1210	3,2	2,24	212	435	7,6
1984.12.12	1984	12	12	1984-win	win	886,03	1422	623,0872011	7	1110	3,25	2,55	222,6666667	453	12,33333333
1984.12.18	1984	12	18	1984-win	win	788,592	1260	625,8666667	6	1170	2	2,28	227	448	3,6
1985.01.09	1985	1	9	1984-win	win	3213,221	3792	847,3684072	NA	925	NA	NA	NA	NA	NA
1985.01.16	1985	1	16	1984-win	win	3050,66	3666	832,1494817	NA	1180	NA	NA	NA	NA	NA
1985.01.31	1985	1	31	1984-win	win	927,971	1128	822,6693262	NA	2720	0	3,84	193	428	20,8
1985.02.06	1985	2	6	1984-win	win	680,473	899	756,9221357	NA	4350	0	4,3	191,3333333	386,6666667	87,66666667
1985.02.13	1985	2	13	1984-win	win	414,618	504	822,6547619	NA	2400	NA	NA	NA	NA	NA
1985.02.20	1985	2	20	1984-win	win	2061,267	2958	696,8448276	NA	1540	NA	NA	NA	NA	NA
1985.02.26	1985	2	26	1984-win	win	2480,335	2946	841,9331297	NA	1380	NA	NA	NA	NA	NA
1985.03.06	1985	3	6	1985-spr	spr	2195,952	4872	450,729064	7,8	1700	1,5	3,05	233,6666667	504	26,1
1985.03.13	1985	3	13	1985-spr	spr	2343,748	5432	431,4705449	9	1890	3	3,57	226	453	34,4
1985.03.20	1985	3	20	1985-spr	spr	3421,333	7533	454,1793442	17,4	1820	4,9	3,68	212,3333333	409	22
1985.03.27	1985	3	27	1985-spr	spr	3114,178	7092	439,1113931	15,8	2680	6,3	2,78	127	388	25,6
1985.04.11	1985	4	11	1985-spr	spr	10464,631	23218	450,7119907	65,6	2430	10,2	2,55	96	378	17
1985.04.17	1985	4	17	1985-spr	spr	18079,93	41164	439,2170343	92,9	2210	10	2,24	91,33333333	379	23,26666667
1985.04.24	1985	4	24	1985-spr	spr	26213,162	60536	433,0177415	164,7	1800	12,2	1,87	88	379	31,6
1985.05.02	1985	5	2	1985-spr	spr	20454,898	46936	435,804031	120,2	1770	9	1,74	65	388	24,4
1985.05.09	1985	5	9	1985-spr	spr	14956,525	32271	463,466425	NA	2650	NA	NA	NA	NA	NA
1985.05.15	1985	5	15	1985-spr	spr	15759,019	36360	433,4163641	116,8	2730	16,4	1,67	88	337	39,06666667
1985.05.22	1985	5	22	1985-spr	spr	1848,917	3720	497,0206989	23,5	3450	15	2,05	92	297	55
1985.05.29	1985	5	29	1985-spr	spr	3748,817	8690	431,3943613	36,7	3090	17,55	1,65	95,66666667	332	44
1985.06.05	1985	6	5	1985-sum	sum	4623,786	9062	510,2390201	30,1	3060	18,4	1,58	112	339	14,6
1985.06.11	1985	6	11	1985-sum	sum	3599,479	7832	459,5861849	34,3	3330	17,8	2,17	99,66666667	316	39,6
1985.06.19	1985	6	19	1985-sum	sum	5918,128	12060	490,7237148	35,8	2890	14,6	1,81	104	325	30
1985.06.27	1985	6	27	1985-sum	sum	8847,438	17601	502,6667803	41,6	3160	16	1,87	108,6666667	324	34
1985.07.03	1985	7	3	1985-sum	sum	10340,541	18389	562,3220947	36,8	2610	16,5	1,85	92	318	23
1985.07.11	1985	7	11	1985-sum	sum	25276,35	41305	611,9440746	NA	2640	NA	NA	NA	NA	NA
1985.07.17	1985	7	17	1985-sum	sum	78120,424	79169	986,7552198	159,4	1950	21	1,06	50	309	34,4
1985.07.24	1985	7	24	1985-sum	sum	21569,929	40221	536,285249	66,4	2540	19,75	1,4	34,66666667	303	45,66666667
1985.07.31	1985	7	31	1985-sum	sum	30949,937	60163	514,4347356	90,7	1720	22	1,17	94	311	23,2
1985.09.11	1985	9	11	1985-aut	aut	5203,226	7121	730,6875439	20,9	2780	13,8	1,35	128	327	19,4
1985.09.18	1985	9	18	1985-aut	aut	12538,409	15082	831,3492242	48,7	1930	7,4	1,85	140	347	27,035
1985.09.25	1985	9	25	1985-aut	aut	44912,494	56719	791,842134	79,7	1560	16,2	1,06	85	380	26,6
1985.10.02	1985	10	2	1985-aut	aut	59518,713	72711	818,5654578	56,2	1310	15,75	1,55	57,66666667	404,6666667	35,53333333
1985.10.08	1985	10	8	1985-aut	aut	29008,922	41326	701,9532982	NA	1220	16	NA	NA	NA	33,8
1985.10.16	1985	10	16	1985-aut	aut	14184,11	19619	722,9782354	NA	1160	12	2,22	154	451,3333333	24
1985.10.23	1985	10	23	1985-aut	aut	10870,657	14626	743,2419664	NA	1160	9,5	NA	NA	NA	30,4
1985.10.30	1985	10	30	1985-aut	aut	11696,924	14626	799,7349925	66,4	1080	7,95	2,56	201	402	14,86666667
1985.11.05	1985	11	5	1985-aut	aut	11061,987	13736	805,3281159	NA	1070	NA	NA	NA	NA	NA
1985.11.12	1985	11	12	1985-aut	aut	7766,6	9260	838,7257019	35,4	1140	5,5	2,64	211,6666667	420	12
1985.11.20	1985	11	20	1985-aut	aut	3955,514	4838	817,5928069	NA	1180	NA	NA	NA	NA	NA
1985.11.27	1985	11	27	1985-aut	aut	3150,535	3740	842,3890374	22,4	1320	2,5	1,43	195,6666667	400	32,3
1985.12.05	1985	12	5	1985-win	win	5716,447	6993	817,4527385	11,4	1560	2,5	NA	NA	358	15,1
1985.12.11	1985	12	11	1985-win	win	2881,245	3653	788,7339173	8,8	1560	4	NA	NA	272	15,7
1985.12.19	1985	12	19	1985-win	win	1349,917	1826	739,2754655	8,9	2280	4	3,73	104	420	16,2
1986.01.08	1986	1	8	1985-win	win	2473,532	4079	606,4064722	7	1620	0,15	3,39	108,3333333	367	16,66666667
1986.01.11	1986	1	11	1985-win	win	4718,77	7434	634,7551789	NA	1480	NA	NA	NA	NA	NA
1986.01.22	1986	1	22	1985-win	win	1343,066	2134	629,3655108	4	3940	0,5	4	97,66666667	441,3333333	27,6
1986.01.29	1986	1	29	1985-win	win	605,302	1033	585,96515	NA	3370	1,3	NA	NA	NA	24,4
1986.02.05	1986	2	5	1985-win	win	767,952	1195	642,6376569	NA	2510	0,8	3,99	121,3333333	461,3333333	29
1986.02.12	1986	2	12	1985-win	win	3381,11	5702	592,9691336	NA	1820	0,3	NA	NA	NA	13,7
1986.02.17	1986	2	17	1985-win	win	504,796	983	513,525941	NA	1660	NA	NA	NA	NA	NA
1986.02.26	1986	2	26	1985-win	win	6264,148	9936	630,4496779	NA	1440	NA	NA	NA	NA	NA
1986.03.05	1986	3	5	1986-spr	spr	4286,901	9706	441,6753555	NA	1350	1	3,58	196	545	11,33333333
1986.03.11	1986	3	11	1986-spr	spr	5256,691	11016	477,1869099	NA	1880	3	6,28	150	439	10,5
1986.03.26	1986	3	26	1986-spr	spr	7226,376	15837	456,297026	NA	2640	NA	NA	NA	NA	NA
1986.04.02	1986	4	2	1986-spr	spr	6851,542	13676	500,9902018	NA	3120	6	3,35	155,3333333	391,3333333	42,66666667
1986.04.09	1986	4	9	1986-spr	spr	13553,736	29133	465,2365359	NA	3050	NA	NA	NA	NA	NA
1986.04.16	1986	4	16	1986-spr	spr	19893,487	39706	501,0196696	NA	2910	8	2,67	153,3333333	410	38,33333333
1986.04.23	1986	4	23	1986-spr	spr	13462,234	29036	463,6394131	NA	2700	NA	NA	NA	NA	NA
1986.04.30	1986	4	30	1986-spr	spr	12171,157	28060	433,7547042	NA	2970	14,5	2,22	71,66666667	366	47
1986.05.07	1986	5	7	1986-spr	spr	12481,038	26130	477,6516648	NA	3170	NA	NA	NA	NA	NA
1986.05.14	1986	5	14	1986-spr	spr	9456,888	20884	452,829343	NA	2500	16,67	1,77	67,33333333	356,6666667	39,66666667
1986.05.21	1986	5	21	1986-spr	spr	7651,567	17894	427,6051749	NA	2850	17,2	NA	NA	315	34,2
1986.05.27	1986	5	27	1986-spr	spr	6178,443	14451	427,5443222	46,5	3290	15	1,7	134,6666667	298	46,56666667
1986.06.04	1986	6	4	1986-sum	sum	3666,754	6412	571,8580786	12,3	3850	14	2,03	114	300	42,6
1986.06.11	1986	6	11	1986-sum	sum	5230,168	8591	608,7961821	19,6	3440	15,5	1,76	127,3333333	330	38,96666667
1986.06.18	1986	6	18	1986-sum	sum	8664,358	15382	563,2790274	40,9	3310	18,4	2,46	124	371	43,2
1986.06.26	1986	6	26	1986-sum	sum	13141,435	22085	595,0389405	60	2880	19,8	1,85	121,6666667	330	38,6
1986.07.02	1986	7	2	1986-sum	sum	14503,246	23733	611,1004087	73,9	2320	19,8	1,94	110	329	33,4
1986.07.09	1986	7	9	1986-sum	sum	34264,962	52138	657,1974759	108,3	1920	20,02	1,72	70,66666667	314	44,73333333
1986.07.16	1986	7	16	1986-sum	sum	23162,033	36424	635,900313	85,2	2050	18,6	1,35	63	358	40,8
1986.07.23	1986	7	23	1986-sum	sum	24262,52	37226	651,7627465	90,5	1990	18,67	1,47	80,33333333	340	31,56666667
1986.07.30	1986	7	30	1986-sum	sum	47124,196	73036	645,2187414	144,7	1860	19,2	1,67	110	358	32,4
1986.08.14	1986	8	14	1986-sum	sum	37061,85	58450	634,0778443	79	1550	21,8	0,61	119	343	40,6
1986.08.19	1986	8	19	1986-sum	sum	23499,721	31732	740,5685428	NA	1690	NA	NA	NA	NA	NA
1986.08.26	1986	8	26	1986-sum	sum	11487,579	16744	686,0713688	43,2	1900	18,35	1,49	172,6666667	339	32,9
1986.09.03	1986	9	3	1986-aut	aut	5414,965	8878	609,9307276	29,3	2210	16	2,01	162,6666667	351	32,83333333
1986.09.10	1986	9	10	1986-aut	aut	18563,49	38413	483,2606149	75,6	1510	15,2	2,08	122	383	26,2
1986.09.17	1986	9	17	1986-aut	aut	25468,33	54671	465,8471585	101,1	1480	17,5	1,49	110,6666667	383	23,23333333
1986.09.24	1986	9	24	1986-aut	aut	13366,74	24661	542,0193828	104,6	1490	14,6	2,1	125	390	16
1986.10.01	1986	10	1	1986-aut	aut	30143,42	56225	536,1212984	247,1	1230	14,47	1,67	126	378	30,13333333
1986.10.08	1986	10	8	1986-aut	aut	27492,126	53314	515,6642908	225,5	1090	13,1	1,72	110	406	26,2
1986.10.15	1986	10	15	1986-aut	aut	27080,473	53558	505,628907	200,7	1040	11,2	1,26	134,3333333	407	28,8
1986.10.22	1986	10	22	1986-aut	aut	20261,22	35950	563,5944367	168,3	1080	9,8	1,56	149	443	20,8
1986.10.29	1986	10	29	1986-aut	aut	6189,163	10189	607,4357641	71,2	1790	8,85	2,28	195,6666667	426	26,4
1986.11.05	1986	11	5	1986-aut	aut	4061,322	7089	572,9047821	34,3	1530	6,9	2,26	201	424	NA
1986.11.12	1986	11	12	1986-aut	aut	4403,11	7702	571,6839782	19,7	1310	6,15	2,66	260,6666667	466	12,2
1986.11.19	1986	11	19	1986-aut	aut	2042,13	3799	537,5440906	NA	1130	NA	NA	NA	NA	NA
1986.11.26	1986	11	26	1986-aut	aut	1392,168	2565	542,7555556	NA	1200	NA	NA	NA	NA	NA
1986.12.03	1986	12	3	1986-win	win	1331,467	2083	639,206433	NA	1140	NA	NA	NA	NA	NA
1986.12.10	1986	12	10	1986-win	win	2211,004	3616	611,4502212	NA	1020	2,5	3,23	222,6666667	480	12,93333333
1986.12.16	1986	12	16	1986-win	win	1368,08	2223	615,4206028	NA	1030	1,8	2,17	246	490	7,6
1987.01.07	1987	1	7	1986-win	win	703,796	923	762,5092091	9,5	3490	1,25	4,2	86,66666667	408	52,76666667
1987.01.22	1987	1	22	1986-win	win	694,584	914	759,9387309	NA	1660	NA	NA	NA	NA	NA
1987.01.28	1987	1	28	1986-win	win	854,235	1173	728,2480818	NA	1500	0	3,79	216	492	26,2
1987.02.04	1987	2	4	1986-win	win	630,905	836	754,6710526	2,2	1260	0	3,45	261	465	23,5
1987.02.11	1987	2	11	1986-win	win	1410,754	1868	755,2216274	4,2	2160	0,4	3,25	250,3333333	493	35,03333333
1987.03.11	1987	3	11	1987-spr	spr	688,797	1310	525,7992366	NA	3100	1	3	183	456	31,8
1987.03.18	1987	3	18	1987-spr	spr	2570,52	5012	512,8731045	9,6	2130	2,65	3,55	174	485	25,06666667
1987.03.25	1987	3	25	1987-spr	spr	11429,646	22065	517,9989123	36,5	2120	5,8	3,25	164	545	14
1987.04.01	1987	4	1	1987-spr	spr	5402,669	10626	508,4386411	15,2	4020	5,95	2,94	144,6666667	409	49,73333333
1987.04.08	1987	4	8	1987-spr	spr	7603,764	15064	504,7639405	17,8	3820	8,1	3,39	96	350	22,4
1987.04.15	1987	4	15	1987-spr	spr	3828,36	7785	491,761079	15	4950	8,65	3,21	169,3333333	362	59,16666667
1987.04.21	1987	4	21	1987-spr	spr	7291,493	14668	497,1020589	36,7	3500	10,2	2,53	95	399	19
1987.04.29	1987	4	29	1987-spr	spr	13032,644	25742	506,2793878	64,2	3480	11,2	1,63	93,33333333	405	31,8
1987.05.05	1987	5	5	1987-spr	spr	12388,298	24436	506,9691439	59,9	3640	13,5	2,01	175	352	31,2
1987.05.13	1987	5	13	1987-spr	spr	7521,856	15333	490,5664906	48	3490	12,35	2,17	97	373	27,4
1987.05.20	1987	5	20	1987-spr	spr	5521,11	10721	514,9808786	34,1	3550	13	2,3	73	328	19,2
1987.05.27	1987	5	27	1987-spr	spr	2584,878	5278	489,745737	15,8	4510	13,35	2,3	115	343	67,6
1987.06.03	1987	6	3	1987-sum	sum	10921,436	22773	479,5782725	52,1	3790	14,2	2,69	55	387	37,6
1987.06.09	1987	6	9	1987-sum	sum	4734,54	9469	500,0042243	25,1	4490	16,4	2,37	103,3333333	350	53,6
1987.06.17	1987	6	17	1987-sum	sum	4877,751	8977	543,3609224	29,4	3970	17,8	2,35	82	338	NA
1987.06.24	1987	6	24	1987-sum	sum	3315,951	6403	517,87459	19,5	4150	15,4	2,28	145,6666667	345	78,81666667
1987.07.01	1987	7	1	1987-sum	sum	2728,323	5843	466,9387301	17,4	4200	18	2,37	92	355	45,3
1987.07.08	1987	7	8	1987-sum	sum	3715,246	5776	643,2212604	14,6	3920	19,4	1,54	111	318	137,6
1987.07.15	1987	7	15	1987-sum	sum	4231,457	7035	601,486425	23,4	3300	19,5	1,58	81	317	93,7
1987.07.22	1987	7	22	1987-sum	sum	11819,127	23260	508,1309974	47,7	3290	21,6	1,9	130,3333333	327	97,13333333
1987.07.29	1987	7	29	1987-sum	sum	2451,51	4590	534,0980392	15,2	3310	17,3	1,31	97	315	70,8
1987.08.05	1987	8	5	1987-sum	sum	2397,983	4353	550,8805422	16,1	3690	16,72	2,1	102,3333333	332	75,93333333
1987.08.12	1987	8	12	1987-sum	sum	4491,312	9046	496,4970153	25	3120	17	1,92	97	359	46
1987.08.26	1987	8	26	1987-sum	sum	15884,162	32338	491,1918486	50,4	2350	19	1,6	97	363	47,7
1987.09.02	1987	9	2	1987-aut	aut	3725,499	6191	601,7604587	21,5	2120	18	1,85	73	338	28
1987.09.09	1987	9	9	1987-aut	aut	13043,461	21903	595,5102497	43,7	2460	17,8	2,35	93,33333333	347	45
1987.09.16	1987	9	16	1987-aut	aut	12236,095	19741	619,8315688	50,1	1940	18	1,49	128	386	35,6
1987.09.23	1987	9	23	1987-aut	aut	27490,529	44558	616,9605682	72,9	1590	18,3	2,05	119,6666667	388	32,1
1987.09.30	1987	9	30	1987-aut	aut	4172,2	7092	588,2966723	39,8	2340	14,22	1,99	139	409	44,66666667
1987.10.07	1987	10	7	1987-aut	aut	4093,577	7511	545,0109173	15,1	1620	12,8	2,08	193	417	20,4
1987.10.14	1987	10	14	1987-aut	aut	3850,303	6495	592,8103156	25,4	1400	12,6	2,37	185	427	14,1
1987.10.21	1987	10	21	1987-aut	aut	3666,792	5551	660,5642227	28,4	1420	12,8	2,12	170	427	34
1987.10.28	1987	10	28	1987-aut	aut	2564,285	4246	603,9295808	16,2	1380	10	2,48	179,3333333	462	28,76666667
1987.11.04	1987	11	4	1987-aut	aut	3360,078	5318	631,8311395	18,9	1280	7,6	2,3	154	456	11,4
1987.11.11	1987	11	11	1987-aut	aut	3852,289	6267	614,6942716	21,2	1270	6,75	1,99	234	479	19,3
1987.11.18	1987	11	18	1987-aut	aut	1620,951	2747	590,0804514	11,4	1370	6,9	3,3	210	497	6,8
1987.11.25	1987	11	25	1987-aut	aut	1570,712	1892	830,1860465	11	2030	6,4	2,55	190,3333333	480	19,53333333
1987.12.02	1987	12	2	1987-win	win	1887,451	2548	740,7578493	11	1810	6	3,7	141	487	15
1987.12.09	1987	12	9	1987-win	win	1081,752	1459	741,4338588	16,9	1550	2,38	2,35	253,3333333	500	23
1987.12.16	1987	12	16	1987-win	win	1276,635	1783	716,003926	4,4	1500	0,5	2,21	141	528	7,2
1987.12.22	1987	12	22	1987-win	win	936,371	1238	756,3578352	NA	4780	NA	NA	NA	NA	NA
1988.01.06	1988	1	6	1987-win	win	404,774	716	565,3268156	3,2	2210	4,2	2,46	114	451	14
1988.01.13	1988	1	13	1987-win	win	685,201	1293	529,9311678	2,6	1980	2,75	3,93	164	437	12,4
1988.01.20	1988	1	20	1987-win	win	1426,939	2272	628,0541373	7	1700	2,2	2,96	173	469	19,2
1988.01.27	1988	1	27	1987-win	win	2343,996	4106	570,8709206	8,2	1680	3,35	3,66	212	495	14
1988.02.03	1988	2	3	1987-win	win	3331,044	5590	595,893381	9,8	2390	3,2	3,88	106	464	23,2
1988.02.10	1988	2	10	1987-win	win	5809,51	10117	574,23248	11,4	2010	4,05	4,2	190,3333333	527	22,4
1988.02.17	1988	2	17	1987-win	win	7097,675	12095	586,8272013	22,7	2100	3	2,53	113	542	14,8
1988.02.24	1988	2	24	1987-win	win	9741,387	17236	565,1767812	23,5	1920	2,9	4,63	141,3333333	513	15,33333333
1988.03.02	1988	3	2	1988-spr	spr	9818,396	19163	512,3621562	18,1	1880	2,5	3,95	108	530	33,8
1988.03.09	1988	3	9	1988-spr	spr	14501,386	29410	493,0767086	49,1	1820	3,3	2,71	161,5	466	20,7
1988.03.16	1988	3	16	1988-spr	spr	12728,057	26542	479,5440057	43	2620	3,5	3,7	65	436	20,4
1988.03.23	1988	3	23	1988-spr	spr	4335,625	7805	555,4932735	10,4	4400	4,73	4,61	163	415	82,7
1988.03.30	1988	3	30	1988-spr	spr	2194,881	3995	549,4070088	5,5	6720	6	3,82	104	332	109,2
1988.04.06	1988	4	6	1988-spr	spr	3249,947	6719	483,6950439	12,1	5320	7,75	3,64	114,3333333	373	39,8
1988.04.13	1988	4	13	1988-spr	spr	3855,04	7660	503,2689295	15,6	5210	9,4	2,75	157	329	58
1988.04.20	1988	4	20	1988-spr	spr	6522,335	13599	479,618722	23,8	4190	9,8	2,91	78,33333333	333	25,43333333
1988.04.27	1988	4	27	1988-spr	spr	6079,022	12496	486,4774328	23,7	3770	11,2	2,8	165	332	27,4
1988.05.04	1988	5	4	1988-spr	spr	17858,29	29914	596,9876981	99,7	3190	13,75	2,01	31,33333333	341	47,16666667
1988.05.11	1988	5	11	1988-spr	spr	17402,179	36056	482,643083	71,8	3330	13,5	1,72	56	303	26,4
1988.05.18	1988	5	18	1988-spr	spr	12508,776	27030	462,7738069	60,9	3110	15,1	1,94	45,66666667	297	37,7
1988.05.25	1988	5	25	1988-spr	spr	2663,801	6345	419,8267928	26,1	3370	15,2	1,69	175	293	29
1988.06.02	1988	6	2	1988-sum	sum	9527,007	14717	647,3470816	42,4	2750	16,2	1,85	67,33333333	317	67
1988.06.08	1988	6	8	1988-sum	sum	12009,947	18379	653,460308	36,7	3340	16,5	1,99	186	301	47
1988.06.15	1988	6	15	1988-sum	sum	7285,865	10867	670,457808	29,6	3090	17,42	2,75	167	320	59
1988.06.22	1988	6	22	1988-sum	sum	13244,916	22673	584,1713051	46,8	2470	18	1,74	183	312	46,4
1988.06.29	1988	6	29	1988-sum	sum	24321,79	40069	606,997679	64,7	2240	18,53	1,56	71,66666667	328	34,83333333
1988.07.06	1988	7	6	1988-sum	sum	28539,931	42363	673,6994783	59,6	2390	21,5	1,49	62	318	39,8
1988.07.13	1988	7	13	1988-sum	sum	23877,468	37418	638,1278529	104,8	2050	20	1,35	63	307	33,16666667
1988.07.20	1988	7	20	1988-sum	sum	5802,72	9682	599,3307168	54,8	2660	19	1,4	81	289	48
1988.07.27	1988	7	27	1988-sum	sum	43041,022	57834	744,2165854	110,6	1880	21,25	1,04	40,33333333	297	40,26666667
1988.08.03	1988	8	3	1988-sum	sum	21063,458	31848	661,3745918	92,5	2000	22,4	1,15	79	290	32
1988.08.10	1988	8	10	1988-sum	sum	19200,311	31237	614,6656529	80,3	1950	21,65	1,65	101	310	32,8
1988.08.17	1988	8	17	1988-sum	sum	22507,504	34594	650,61872	NA	1640	22,2	1,04	70	331	32,8
1988.08.24	1988	8	24	1988-sum	sum	3865,649	4954	780,3086395	NA	2340	19,08	1,58	143,3333333	312	45,2
1988.08.31	1988	8	31	1988-sum	sum	3944,072	6111	645,4053346	NA	2450	17	1,69	102	339	84
1988.09.07	1988	9	7	1988-aut	aut	5648,368	5337	1058,34139	12,5	3120	17,78	1,72	165,3333333	356	77,96666667
1988.09.14	1988	9	14	1988-aut	aut	8485,158	7532	1126,547796	18,3	2150	14,8	1,56	107	359	26,8
1988.09.21	1988	9	21	1988-aut	aut	4113,391	4628	888,8053155	13,2	2480	13,97	1,6	111	358	19,23333333
1988.09.29	1988	9	29	1988-aut	aut	12339,761	13132	939,6711087	33,6	1700	16,2	1,69	100	395	21,8
1988.10.05	1988	10	5	1988-aut	aut	15003,767	17174	873,6326424	53,2	1450	14,1	1,69	174	396	15,63333333
1988.10.12	1988	10	12	1988-aut	aut	10437,574	9855	1059,114561	34,1	1500	13,8	2,01	148	434	19
1988.10.19	1988	10	19	1988-aut	aut	19490,172	17412	1119,35286	53,2	1450	12,4	2,01	173,6666667	447	21,71666667
1988.10.26	1988	10	26	1988-aut	aut	2347,707	2230	1052,783408	18,3	1380	11,4	2,46	154	402	17,3
1988.11.02	1988	11	2	1988-aut	aut	2120,421	2053	1032,840234	6,6	1560	8,52	2,92	185	419	12,33333333
1988.11.09	1988	11	9	1988-aut	aut	2435,556	2376	1025,065657	6,8	1320	5,3	1,67	151	441	7,8
1988.11.16	1988	11	16	1988-aut	aut	3042,194	2756	1103,843977	15,1	1300	3,92	2,21	223,6666667	470	14,88333333
1988.11.23	1988	11	23	1988-aut	aut	2206,501	1950	1131,538974	12,9	1660	2,4	1,99	165	449	21,8
1988.11.30	1988	11	30	1988-aut	aut	1812,377	1643	1103,090079	7,8	1510	2,7	2,03	176	458	14,76666667
1988.12.07	1988	12	7	1988-win	win	1810,824	2886	627,4511435	10,5	3000	3,2	2,53	184	469	27,8
1988.12.14	1988	12	14	1988-win	win	776,582	1138	682,4094903	7,3	4490	4,08	2,53	136	383	79,76666667
1988.12.20	1988	12	20	1988-win	win	309,947	422	734,471564	4,3	3010	2,6	3,23	139	392	29,6
1989.01.04	1989	1	4	1988-win	win	420,176	723	581,1562932	5	2600	2	3,85	119	415	11,5
1989.01.11	1989	1	11	1988-win	win	794,195	953	833,363064	4,6	3170	3,55	3,13	130,3333333	443	27,86666667
1989.01.18	1989	1	18	1988-win	win	568,616	815	697,6883436	5,2	2380	3,6	2,83	150	445	19,5
1989.01.25	1989	1	25	1988-win	win	1385,777	2031	682,3126539	4,6	1940	3,23	2,67	150	450	12,4
1989.02.01	1989	2	1	1988-win	win	3388,529	4634	731,231981	9,7	1640	2,8	2,61	177	465	13,6
1989.02.08	1989	2	8	1988-win	win	5417,922	7575	715,2372277	11,5	1570	3,6	3,32	163	496	9,866666667
1989.02.15	1989	2	15	1988-win	win	13637,565	19946	683,7243056	22,8	1480	3	3,43	178	493	13,5
1989.02.22	1989	2	22	1988-win	win	12176,405	17234	706,5338865	35,5	2530	4,78	3,6	178	478,3333333	27,53333333
1989.03.01	1989	3	1	1989-spr	spr	3179,28	4933	644,4921954	15,8	3110	6	3,36	127	366	54,8
1989.03.08	1989	3	8	1989-spr	spr	7886,608	13171	598,7858173	28,5	2290	6,42	3,28	157,3333333	403	23,4
1989.03.16	1989	3	16	1989-spr	spr	12677,493	21357	593,5989605	44,5	2220	7	2,15	135	422	21,6
1989.03.22	1989	3	22	1989-spr	spr	16140,532	25566	631,3280138	47,8	2430	8,35	2,33	80,33333333	412	20,43333333
1989.03.29	1989	3	29	1989-spr	spr	10878,095	18713	581,3121894	58,5	2080	8,8	2,22	45,069684	367	26,2
1989.04.05	1989	4	5	1989-spr	spr	12314,22	19668	626,1043319	62,2	2670	10	2,27	64	388	26,6
1989.04.12	1989	4	12	1989-spr	spr	22080,668	37250	592,7696107	55,6	2320	12,8	2,34	74	378	28
1989.04.20	1989	4	20	1989-spr	spr	21708,601	40175	540,3509894	80,6	2450	10,4	1,89	96	379	20,6
1989.04.26	1989	4	26	1989-spr	spr	17863,273	30454	586,5657385	62,2	2300	12,4	2,74	79	374	23,4
1989.05.04	1989	5	4	1989-spr	spr	5664,608	9995	566,7441721	39	2850	11,17	2,69	133,6666667	363	39,6
1989.05.10	1989	5	10	1989-spr	spr	14964,172	27397	546,1974669	67,1	2440	12,2	2,09	77	361	35
1989.05.17	1989	5	17	1989-spr	spr	13909,811	23548	590,7003143	62,6	2940	14,2	2,38	72,66666667	366	43,8
1989.05.24	1989	5	24	1989-spr	spr	28173,858	49690	566,9925136	118,8	2470	16,6	1,74	26	350	40,9
1989.05.31	1989	5	31	1989-spr	spr	33151,946	55730	594,8671452	NA	2200	19,1	1,26	43,33333333	329	33,7
1989.06.08	1989	6	8	1989-sum	sum	13109,39	23491	558,0601081	47,1	2580	16,5	NA	NA	318	NA
1989.06.15	1989	6	15	1989-sum	sum	24763,27	45661	542,3286831	102,8	2180	17,5	2,03	78,33333333	338	30
1989.06.22	1989	6	22	1989-sum	sum	7290,566	12062	604,4243077	37,3	3000	16,6	2,07	74	330	71,7
1989.06.29	1989	6	29	1989-sum	sum	7185,454	13723	523,6066458	33,5	2800	18	1,75	116,3333333	327	32
1989.07.06	1989	7	6	1989-sum	sum	6411,145	12501	512,850572	20,4	3150	19,8	1,57	86	310	83,3
1989.07.13	1989	7	13	1989-sum	sum	4354,127	8507	511,8287293	25,3	3080	20	1,46	43,33333333	305	35,66666667
1989.07.20	1989	7	20	1989-sum	sum	7569,97	12579	601,7942603	34,9	2600	17	1,39	83	310	38,4
1989.07.27	1989	7	27	1989-sum	sum	13828,789	27516	502,5726486	41,5	2130	16	1,59	108,6666667	318	40,6
1989.08.03	1989	8	3	1989-sum	sum	3124,163	6389	488,9909219	18,9	2680	17	1,65	81	317	38,8
1989.08.10	1989	8	10	1989-sum	sum	5508,619	10393	530,0316559	26,8	2470	18	1,39	149	349	37,4
1989.08.17	1989	8	17	1989-sum	sum	9777,336	14169	690,0512386	43,5	2230	21,5	1,57	71	336	28
1989.08.24	1989	8	24	1989-sum	sum	10226,709	16990	601,9251913	NA	2170	21,57	1,72	136	411,6666667	24,66666667
1989.08.31	1989	8	31	1989-sum	sum	4296,366	6707	640,5793947	NA	1960	16,5	1,42	117	369	27
1989.09.08	1989	9	8	1989-aut	aut	1240,936	2244	553,0017825	8,2	3040	15,4	1,66	98	349	76,9
1989.09.14	1989	9	14	1989-aut	aut	4268,569	8644	493,8187182	24,6	1800	15,6	1,42	107	377	24,6
1989.09.21	1989	9	21	1989-aut	aut	5493,769	9024	608,7953236	22,9	2030	17,8	1,75	87	383	19,2
1989.09.28	1989	9	28	1989-aut	aut	7598,202	12250	620,2613878	45,2	1580	16	1,47	102	383	18,6
1989.10.05	1989	10	5	1989-aut	aut	1039,455	1499	693,4322882	6,2	2140	13,5	1,31	166,3333333	382	28,8
1989.10.12	1989	10	12	1989-aut	aut	1826,852	2487	734,5605147	9,8	2100	10,8	1,49	112	416	22,4
1989.10.18	1989	10	18	1989-aut	aut	3558,538	5244	678,592296	14,6	1950	11,1	1,29	221,6666667	410	15,2
1989.10.26	1989	10	26	1989-aut	aut	3826,985	5188	737,6609483	24,7	1560	11,8	1,06	134	430	14,4
1989.11.01	1989	11	1	1989-aut	aut	3160,515	5218	605,6947106	20	1390	11,2	1,45	193,6666667	420	16,2
1989.11.08	1989	11	8	1989-aut	aut	1387,303	1536	903,1920573	8,1	1690	9,6	1,13	134	412	8,4
1989.11.15	1989	11	15	1989-aut	aut	523,758	804	651,4402985	5,8	1860	6,5	1,63	175	431	12,2
1989.11.23	1989	11	23	1989-aut	aut	810,455	1179	687,408821	6,9	1400	3,6	1,99	125	448	16,4
1989.11.30	1989	11	30	1989-aut	aut	804,255	1204	667,9858804	6,3	1300	2,57	1,92	165	501	23,2
1989.12.07	1989	12	7	1989-win	win	1525,364	2076	734,761079	6,6	1230	2,5	1,72	120	549	11
1989.12.14	1989	12	14	1989-win	win	2704,866	3771	717,2808274	9,3	1140	2,2	2,15	189,3333333	477	23,2
1989.12.20	1989	12	20	1989-win	win	2776,379	4253	652,8048436	NA	2410	1,5	2,15	91	521	21
1990.01.04	1990	1	4	1989-win	win	824,781	1049	786,2545281	NA	1470	1	2,46	121	458	12,2
1990.01.11	1990	1	11	1989-win	win	728,054	962	756,8128898	NA	1270	0	2,42	142,3333333	478	10,8
1990.01.17	1990	1	17	1989-win	win	1733,464	2403	721,374948	NA	1200	0,9	2,3	155	523	21,4
1990.01.25	1990	1	25	1989-win	win	3310,858	4202	787,9243218	NA	1310	2	2,3	142,3333333	457	13,8
1990.02.01	1990	2	1	1989-win	win	5991,686	7947	753,9557066	NA	1440	3,8	2,46	152	472	4,4
1990.02.08	1990	2	8	1989-win	win	12817,881	16449	779,2498632	NA	1240	3,6	2,35	178,3333333	487	14,4
1990.02.15	1990	2	15	1989-win	win	17653,788	22327	790,6923456	NA	1220	4	2,73	172	418	12
1990.02.22	1990	2	22	1989-win	win	4349,734	5182	839,3928985	NA	3120	4	2,39	139	397	76
1990.03.01	1990	3	1	1990-spr	spr	2011,697	3594	559,7376183	NA	2480	5,2	2,33	105	420	34,4
1990.03.08	1990	3	8	1990-spr	spr	4843,781	6869	705,1653807	NA	2730	5,2	2,91	94,4536	411	23
1990.03.16	1990	3	16	1990-spr	spr	3693,701	6288	587,4206425	NA	2700	6,8	2,82	90,3053	323	20,8
1990.03.22	1990	3	22	1990-spr	spr	12944,492	21857	592,235531	NA	2060	9,6	2,24	87	381	16,8
1990.03.29	1990	3	29	1990-spr	spr	16962,093	31607	536,6562154	NA	1990	10	2,1	89,6671	371	12,4
1990.04.05	1990	4	5	1990-spr	spr	16852,378	30741	548,2052633	NA	1790	10,5	0,7	72,66666667	384	26,2
1990.04.11	1990	4	11	1990-spr	spr	17074,248	29483	579,121799	NA	2080	8,5	2,05	125,4063	376	20
1990.04.18	1990	4	18	1990-spr	spr	23712,867	43931	539,7752612	NA	1800	10,8	1,74	180,3333333	393	23,4
1990.04.26	1990	4	26	1990-spr	spr	14352,106	25627	560,038475	NA	2120	11	2,69	76,584	377	37,4
1990.05.03	1990	5	3	1990-spr	spr	11002,161	19527	563,4332463	NA	2320	12	2,17	62	374	24,6
1990.05.10	1990	5	10	1990-spr	spr	28430,246	50881	558,7595763	NA	2130	17	1,9	46,5886	368	26,6
1990.05.17	1990	5	17	1990-spr	spr	18416,82	34865	528,2323247	NA	2200	18,2	1,67	41,33333333	323	37,4
1990.05.24	1990	5	24	1990-spr	spr	22636,879	42090	537,8208363	NA	2050	18,5	1,11	34,7819	325	39,4
1990.05.31	1990	5	31	1990-spr	spr	4188,66	9147	457,9271892	NA	2180	16	1,92	90,33333333	322	26,6
1990.06.07	1990	6	7	1990-sum	sum	16648,582	27090	614,5655962	NA	1880	17,3	1,99	67,9683	327	30
1990.06.13	1990	6	13	1990-sum	sum	7678,46	12946	593,1144755	NA	2810	18,2	2,12	83,66666667	344	57,2
1990.06.20	1990	6	20	1990-sum	sum	8553,838	15813	540,9370771	NA	2890	NA	NA	NA	NA	NA
1990.06.28	1990	6	28	1990-sum	sum	7175,034	12954	553,8855952	NA	2480	20	1,74	102	339	20,8
1990.07.05	1990	7	5	1990-sum	sum	4300,119	7954	540,6234599	NA	2720	20	1,63	NA	299	30
1990.07.12	1990	7	12	1990-sum	sum	1537,427	2505	613,7433134	NA	3980	17	1,67	85,66666667	338	49
1990.07.19	1990	7	19	1990-sum	sum	7424,865	14320	518,4961592	NA	2550	19	1,08	68,9256	326	58
1990.07.26	1990	7	26	1990-sum	sum	21145,193	33618	628,9842644	NA	1780	19,8	1,29	39	327	36,1
1990.08.02	1990	8	2	1990-sum	sum	20812,609	33767	616,3594338	NA	1520	23	0,97	27,1235	297	50,8
1990.08.09	1990	8	9	1990-sum	sum	11951,913	20426	585,1323313	NA	1490	20	1,13	33,66666667	320	25,5
1990.08.15	1990	8	15	1990-sum	sum	25803,403	44371	581,5375583	NA	1320	21,7	1,06	46,9077	320	31,8
1990.08.23	1990	8	23	1990-sum	sum	9858,13	18498	532,9295059	NA	1450	19,6	1,08	65	357	21,4
1990.08.30	1990	8	30	1990-sum	sum	16413,429	26906	610,028581	NA	1300	NA	NA	NA	NA	NA
1990.09.06	1990	9	6	1990-aut	aut	18361,453	27027	679,3744404	NA	1180	16	1,56	71,33333333	369	21,2
1990.09.13	1990	9	13	1990-aut	aut	7331,183	9662	758,7645415	NA	1680	15,1	1,67	79,775	377	23,8
1990.09.20	1990	9	20	1990-aut	aut	8970,405	12746	703,7819708	NA	1380	15,03	1,76	130,3333333	408	16,6
1990.09.26	1990	9	26	1990-aut	aut	4086,308	6007	680,2576994	NA	1950	14,5	2,01	153,4871	347	11
1990.10.03	1990	10	3	1990-aut	aut	3443,828	5389	639,0476897	NA	1590	14	2,12	106,3333333	370	13,2
1990.10.10	1990	10	10	1990-aut	aut	1884,861	2717	693,7287449	NA	1710	13,2	2,05	157,9545	340	6,8
1990.10.17	1990	10	17	1990-aut	aut	6380,322	9531	669,4283916	NA	1420	13,03	1,49	146,6666667	374	12,4
1990.10.24	1990	10	24	1990-aut	aut	4309,632	6249	689,6514642	NA	1220	10,5	2,01	112,9614	386	11
1990.10.30	1990	10	30	1990-aut	aut	3053,206	4640	658,0185345	NA	1240	9,2	1,63	197,6666667	412	5,6
1990.11.07	1990	11	7	1990-aut	aut	733,153	1108	661,6904332	NA	1880	7	2,39	133,3838	395	17,6
1990.11.13	1990	11	13	1990-aut	aut	906,87	1044	868,6494253	NA	1490	6	2,57	133,6666667	452	18
1990.11.21	1990	11	21	1990-aut	aut	515,678	666	774,2912913	NA	2110	7	2,3	149,977	389	13,2
1990.11.29	1990	11	29	1990-aut	aut	373,497	428	872,6565421	NA	2420	7,7	3,05	114,3333333	394	22,1
1990.12.06	1990	12	6	1990-win	win	290,359	388	748,3479381	NA	1840	1	3,07	111,685	384	12,2
1990.12.12	1990	12	12	1990-win	win	280,381	357	785,3809524	NA	1700	3	2,66	122	405	11,8
1990.12.20	1990	12	20	1990-win	win	432,353	548	788,9653285	NA	1550	2	3,16	135,6175	429	25
1991.01.09	1991	1	9	1990-win	win	373,626	379	985,8205805	2,1	2630	4,4	2,35	171,6666667	446	15
1991.01.17	1991	1	17	1990-win	win	883,447	942	937,8418259	2,9	2250	2,8	3,64	123,4917	453	22,8
1991.01.24	1991	1	24	1990-win	win	1510,107	1456	1037,161401	3,6	1620	1,8	3,3	121,6666667	433	25
1991.01.31	1991	1	31	1990-win	win	5435,219	5338	1018,212626	6,7	1410	1,2	3,21	135,9366	442	37,4
1991.02.07	1991	2	7	1990-win	win	15779,264	15075	1046,717347	17,5	1180	0,6	3,21	137	474	8,4
1991.02.14	1991	2	14	1990-win	win	8490,377	7755	1094,826177	10,5	1260	0,4	3,16	154,7635	492	9
1991.02.21	1991	2	21	1990-win	win	19520,157	17565	1111,309821	17,3	1150	0,6	3,05	142,6666667	514	18,4
1991.02.28	1991	2	28	1990-win	win	27420,132	25621	1070,220991	26,8	1360	3,2	2,82	125,7254	504	30,2
1991.03.07	1991	3	7	1991-spr	spr	23617,975	45853	515,0802565	35,6	1370	3,2	3,32	115,3333333	509	25
1991.03.13	1991	3	13	1991-spr	spr	14802,042	28900	512,1813841	37,5	1900	5,4	3,25	119,0243	458	14,6
1991.03.21	1991	3	21	1991-spr	spr	10780,652	21444	502,735124	43,9	1570	9,2	2,87	115	416	28,6
1991.03.28	1991	3	28	1991-spr	spr	10953,229	22820	479,9837423	62,8	1950	10	3,05	97,9637	405	17
1991.04.04	1991	4	4	1991-spr	spr	11788,447	24012	490,9398218	88,8	1590	9	2,82	137	406	18
1991.04.11	1991	4	11	1991-spr	spr	23266,748	47318	491,7103005	145,2	1620	10	2,8	104,9839	395	29,8
1991.04.18	1991	4	18	1991-spr	spr	26839,054	47126	569,5169121	163,8	1310	12	2,39	49	407	27
1991.04.22	1991	4	22	1991-spr	spr	22613,722	43931	514,7554574	NA	1390	NA	NA	NA	NA	NA
1991.04.25	1991	4	25	1991-spr	spr	22992,307	44294	519,0840069	120,8	1320	11	2,46	37,0156	467	20,6
1991.05.02	1991	5	2	1991-spr	spr	15975,197	30020	532,1517988	89,7	1340	13,92	2,24	28,33333333	409	25,96666667
1991.05.09	1991	5	9	1991-spr	spr	14183,187	29575	479,5667625	77,8	1860	12,2	2,57	49,4605	412	29,4
1991.05.16	1991	5	16	1991-spr	spr	18840,641	33860	556,4276728	80,4	2530	13	2,37	38	379	51,4
1991.05.23	1991	5	23	1991-spr	spr	2338,492	4730	494,3957717	17,1	3010	12	2,91	111,685	371	43,6
1991.05.30	1991	5	30	1991-spr	spr	11702,918	23551	496,9180926	69,5	2710	13	2,26	34,66666667	380	23,8
1991.06.05	1991	6	5	1991-sum	sum	14658,309	34133	429,4468403	108,6	2180	15	1,78	31,2718	383	30,4
1991.06.12	1991	6	12	1991-sum	sum	14911,317	34272	435,0874475	84,8	2300	17,03	1,65	36,33333333	344	30,96666667
1991.06.19	1991	6	19	1991-sum	sum	9233,982	20666	446,8199942	66,4	2850	18,2	1,38	44,0358	340	24,4
1991.06.26	1991	6	26	1991-sum	sum	3357,932	6966	482,0459374	23,84	3060	17,87	2,05	66	299	69,96666667
1991.06.29	1991	6	29	1991-sum	sum	9234,948	20666	446,8667376	69,8	3350	NA	NA	NA	NA	NA
1991.07.03	1991	7	3	1991-sum	sum	1240,816	2857	434,3073154	12,5	3330	17,6	1,92	119,0243	288	17,4
1991.07.10	1991	7	10	1991-sum	sum	11341,168	22476	504,5901406	43,7	2340	20,87	1,67	76	327	34,46666667
1991.07.17	1991	7	17	1991-sum	sum	4517,962	9627	469,3011322	15,3	2610	21,4	1,49	78,4986	296	79,6
1991.07.24	1991	7	24	1991-sum	sum	4531,318	6809	665,4894992	13,5	2530	20,75	1,45	81,66666667	307	41,73333333
1991.08.01	1991	8	1	1991-sum	sum	2304,379	3434	671,0480489	12,63	4390	17,2	1,38	51,6942	290	94,4
1991.08.07	1991	8	7	1991-sum	sum	726,817	1610	451,4391304	7,9	7200	17,4	1,6	85,66666667	280	116,35
1991.08.16	1991	8	16	1991-sum	sum	4429,678	6235	710,4535686	10,5	2880	20	1,76	63,82	338	52,8
1991.08.23	1991	8	23	1991-sum	sum	9365,043	17955	521,584127	78,8	2090	19	2,08	39	340	30,8
1991.08.28	1991	8	28	1991-sum	sum	20314,018	44927	452,1561199	159,4	1760	19,4	1,49	29,6763	352	42,8
1991.09.11	1991	9	11	1991-aut	aut	37144,755	45108	823,4626895	164,22	1270	16,4	1,35	23,9325	349	33,2
1991.09.18	1991	9	18	1991-aut	aut	26832,462	29002	925,1935039	135,5	1250	17,12	1,83	57,66666667	410	21,8
1991.09.25	1991	9	25	1991-aut	aut	31258,609	39248	796,4382644	147,5	1240	17,2	1,92	55,2043	397	20,8
1991.10.09	1991	10	9	1991-aut	aut	18566,884	23613	786,2992419	118,21	1230	NA	NA	NA	NA	NA
1991.10.17	1991	10	17	1991-aut	aut	8536,011	11275	757,0741463	53,16	1160	14,6	2,33	111	399	23,2
1991.10.22	1991	10	22	1991-aut	aut	8615,998	10951	786,7772806	47,58	1220	11,2	2,33	104,0266	449	16,4
1991.10.30	1991	10	30	1991-aut	aut	9441,349	11523	819,3481732	43,81	1080	6,4	2,57	35,66666667	420	10,93333333
1991.11.06	1991	11	6	1991-aut	aut	10297,375	12351	833,7280382	60,6	1020	6	2,37	86,157	433	10
1991.11.13	1991	11	13	1991-aut	aut	5632,354	6773	831,5892514	24,5	1310	5	2,82	122,6666667	465	13,8
1991.11.21	1991	11	21	1991-aut	aut	3314,464	3989	830,9009777	7,8	2000	5,4	2,87	86,7952	425	38,2
1991.11.28	1991	11	28	1991-aut	aut	754,439	1014	744,0226824	4,5	1840	6,33	3,48	104	404	21
1991.12.04	1991	12	4	1991-win	win	850,635	774	1099,011628	5,37	1520	4,2	3,27	98,2828	444	18,4
1991.12.11	1991	12	11	1991-win	win	953,335	1120	851,1919643	4,26	1220	0,75	2,82	106,3333333	452	13,16666667
1991.12.19	1991	12	19	1991-win	win	1863,878	1963	949,5048395	5,5	1090	0,5	2,85	91,2626	465	13,2
1992.01.09	1992	1	9	1991-win	win	492,377	664	741,5316265	2	1990	2,8	1,9	91,5	431	10,8
1992.01.15	1992	1	15	1991-win	win	792,556	1029	770,2196307	4	1910	2,8	3,09	93,1772	440	10,8
1992.01.23	1992	1	23	1991-win	win	931,292	1244	748,6270096	5	1610	1,2	3	108,6666667	444	13,2
1992.01.30	1992	1	30	1991-win	win	1837,977	2569	715,4445309	7	1400	1,8	2,33	115,1951	446	10,2
1992.02.06	1992	2	6	1991-win	win	3618,769	5119	706,9288924	12	1320	2,2	2,82	141,3333333	470	13,8
1992.02.13	1992	2	13	1991-win	win	12718,921	17657	720,333069	13	1850	3	2,85	83,6042	421	12
1992.02.20	1992	2	20	1991-win	win	7442,137	10561	704,6810908	16	2450	2,5	3,14	97,66666667	402	38,2
1992.02.27	1992	2	27	1991-win	win	15835,809	23064	686,6028876	20	1830	3,2	3	73,393	436	15,6
1992.03.04	1992	3	4	1992-spr	spr	24670,238	52039	474,0720998	57	1760	6,6	2,94	10	530	13,8
1992.03.11	1992	3	11	1992-spr	spr	23007,129	48231	477,019531	53	2010	5,2	2,62	45,9504	330	12,4
1992.03.18	1992	3	18	1992-spr	spr	15226,637	29921	508,8946559	50	2570	5,45	2,57	9	399	47,36666667
1992.03.25	1992	3	25	1992-spr	spr	3810,368	5923	643,3172379	25	3990	7,5	2,62	51,056	375	112,4
1992.04.01	1992	4	1	1992-spr	spr	2691,601	5420	496,6053506	13	3900	6,67	4,14	81,33333333	376,6666667	87,33333333
1992.04.08	1992	4	8	1992-spr	spr	5292,622	10118	523,0897411	25	3310	NA	NA	NA	NA	NA
1992.04.15	1992	4	15	1992-spr	spr	9373,489	19982	469,096637	36	2650	9,37	2,94	44,33333333	388	32
1992.04.22	1992	4	22	1992-spr	spr	19648,096	36145	543,5909808	63	2380	9	2,55	49,7681303	395	26,4
1992.04.29	1992	4	29	1992-spr	spr	15238,532	32486	469,0799729	65	3180	12,65	2,12	22	361	24,86666667
1992.05.06	1992	5	6	1992-spr	spr	5288,011	11396	464,0234293	33	3280	13	1,74	31,5909	334	33
1992.05.13	1992	5	13	1992-spr	spr	11122,671	21351	520,9437965	48	3230	14,28	1,67	52	322	28
1992.05.20	1992	5	20	1992-spr	spr	9817,018	15726	624,2539743	28	3280	14	1,42	36,36363636	311	25,4
1992.05.28	1992	5	28	1992-spr	spr	15682,864	33488	468,3129479	81	2480	15,5	1,24	13	329	26,4
1992.06.03	1992	6	3	1992-sum	sum	42388,599	78477	540,1404106	119	2260	17,5	NA	37,9614303	310	33,8
1992.06.10	1992	6	10	1992-sum	sum	5760,831	11188	514,9116017	34	2590	16	1,22	83,66666667	306	30,4
1992.06.18	1992	6	18	1992-sum	sum	5157,457	10186	506,3279992	26	2830	17,5	1,85	51,3751	322	45,6
1992.06.24	1992	6	24	1992-sum	sum	20949,117	34117	614,0374886	51	2280	21	1,29	49	324	28,93333333
1992.07.01	1992	7	1	1992-sum	sum	33740,723	64170	525,802135	121	2120	19,5	1,24	52,3209303	314	26,6
1992.07.08	1992	7	8	1992-sum	sum	26301,913	46239	568,825299	86	1990	19,75	1,02	56,33333333	314	29,1
1992.07.15	1992	7	15	1992-sum	sum	15548,635	29272	531,1777467	80	2120	19	1,22	48,1841	323	26,8
1992.07.22	1992	7	22	1992-sum	sum	32823,465	54254	604,9962215	159	1760	21,25	0,84	21,66666667	307	35,56666667
1992.08.05	1992	8	5	1992-sum	sum	28650,131	48509	590,6147519	153	1610	23,78	0,79	29,33333333	307	35,03333333
1992.08.12	1992	8	12	1992-sum	sum	35821,403	66746	536,682393	65	1470	NA	NA	NA	NA	NA
1992.08.18	1992	8	18	1992-sum	sum	55461,217	104086	532,8403147	167	1380	22,5	0,84	40	307	26,2
1992.08.26	1992	8	26	1992-sum	sum	29944,503	51673	579,4999903	139	1260	22,6	0,77	40,8333303	316	28
1992.09.02	1992	9	2	1992-aut	aut	39215,097	45838	855,5150094	134	1130	19,22	0,65	18,66666667	314	28,3
1992.09.09	1992	9	9	1992-aut	aut	8377,397	9523	879,7014596	47	1790	16	1,17	44,674	315	21,6
1992.09.16	1992	9	16	1992-aut	aut	27636,517	32570	848,5267731	63	1290	17	1,35	72,66666667	339	23,16666667
1992.09.23	1992	9	23	1992-aut	aut	36901,062	36507	1010,794149	93	1120	NA	NA	NA	NA	NA
1992.10.01	1992	10	1	1992-aut	aut	23925,552	29165	820,3515172	91	987	16,35	1,31	53	370	15,33333333
1992.10.08	1992	10	8	1992-aut	aut	27671,333	32219	858,851392	72	1190	15,5	1,11	54,5661	383	14,8
1992.10.14	1992	10	14	1992-aut	aut	4739,484	6634	714,423274	30	1110	12	2,08	106,6666667	400	15,2
1992.10.21	1992	10	21	1992-aut	aut	3226,542	3174	1016,553875	12	1140	8,5	2,03	97,3255	426	15,4
1992.10.28	1992	10	28	1992-aut	aut	2919,019	3204	911,0546192	22	1380	8	1,99	107,6666667	429	18
1992.11.04	1992	11	4	1992-aut	aut	1855,938	2243	827,4355774	12	1690	8	2,51	97,3255	394	22,2
1992.11.11	1992	11	11	1992-aut	aut	907,414	1050	864,2038095	10	1520	4,47	2,44	96,66666667	391	17,33333333
1992.11.18	1992	11	18	1992-aut	aut	849,158	1106	767,7739602	5	1760	6,5	2,3	78,1795	398	11,8
1992.11.25	1992	11	25	1992-aut	aut	902,04	1074	839,8882682	6	3810	4,75	2,53	79,33333333	336	139
1992.12.02	1992	12	2	1992-win	win	411,349	439	937,0136674	4	3760	5	2,39	58,0762	371	78,8
1992.12.09	1992	12	9	1992-win	win	562,397	785	716,4292994	3	3630	5,58	2,12	76	376	65,26666667
1992.12.16	1992	12	16	1992-win	win	181,79	310	586,4193548	2	2890	4	2,98	65,7346	392	28,8
1993.01.13	1993	1	13	1992-win	win	1506,567	935	1611,301604	0,8	2270	0,8	2,83	82,33333333	437,3333333	19,96666667
1993.01.20	1993	1	20	1992-win	win	2776,233	1506	1843,448207	4	1860	2	1,04	89,348	NA	11,4
1993.01.28	1993	1	28	1992-win	win	8532,84	4252	2006,78269	13	2180	2	2,96	117,3333333	388,3333333	27,8
1993.02.03	1993	2	3	1992-win	win	8229,792	4438	1854,392068	9	1950	0	3,91	83,9233	NA	24,4
1993.02.10	1993	2	10	1992-win	win	16469,903	9034	1823,101948	13	1600	1,4	3,14	80,66666667	436,6666667	14,5
1993.02.17	1993	2	17	1992-win	win	24547,331	12957	1894,522729	19	1400	1	3,23	69,2447	NA	20
1993.02.25	1993	2	25	1992-win	win	46604,531	24521	1900,596672	32	1390	1	2,89	49	444	11
1993.03.03	1993	3	3	1993-spr	spr	18862,072	33217	567,8439353	51	1280	1,6	3,14	67,6492	NA	11,2
1993.03.10	1993	3	10	1993-spr	spr	40250,484	68278	589,5088315	78	1260	2,55	2,8	41,33333333	453,3333333	21,1
1993.03.17	1993	3	17	1993-spr	spr	54546,357	97036	562,1249536	113	1680	5	2,89	25,2089	NA	26,2
1993.03.24	1993	3	24	1993-spr	spr	6902,368	12441	554,8081344	35	3640	7,92	3,39	67,33333333	351,6666667	34,36666667
1993.03.31	1993	3	31	1993-spr	spr	11237,793	17513	641,6829213	40	2320	NA	NA	NA	NA	NA
1993.04.07	1993	4	7	1993-spr	spr	63688,436	113739	559,9524877	78	2020	7,17	2,69	19,66666667	395	23,26666667
1993.04.14	1993	4	14	1993-spr	spr	26787,311	46102	581,0444449	71	2300	8	2,66	25,528	NA	25,4
1993.04.21	1993	4	21	1993-spr	spr	22939,09	39898	574,9433556	73	2340	10	2,07	9,666666667	383,3333333	38,66666667
1993.04.27	1993	4	27	1993-spr	spr	21276,233	37843	562,2237402	91	2600	13	2,03	22,9752	NA	30,4
1993.05.05	1993	5	5	1993-spr	spr	19897,578	34500	576,7413913	98	2220	15,25	1,58	13	336,6666667	27,9
1993.05.13	1993	5	13	1993-spr	spr	24742,752	40703	607,8852173	126	1980	16	1,29	13,4022	NA	25,8
1993.05.19	1993	5	19	1993-spr	spr	23546,339	40609	579,8305548	136	1890	18,6	1,22	11	308,3333333	38
1993.05.26	1993	5	26	1993-spr	spr	18105,91	29591	611,8721909	97	1760	19	1,31	12,80987879	NA	29,2
1993.06.02	1993	6	2	1993-sum	sum	16243,648	36435	445,8253877	128	1750	19,75	0,9	11,66666667	296,6666667	49,63333333
1993.06.09	1993	6	9	1993-sum	sum	23007,968	44136	521,2970817	134	1950	20	0,95	17,5505	NA	34,6
1993.06.16	1993	6	16	1993-sum	sum	18261,537	30555	597,6611684	117	1650	18	1,38	22	331,6666667	45,16666667
1993.06.24	1993	6	24	1993-sum	sum	13601,099	21292	638,7891696	86	1890	19	1,4	27,4426	NA	22
1993.06.30	1993	6	30	1993-sum	sum	5810,051	9496	611,8419334	68	2780	17,08	1,26	92,66666667	305,3333333	29,36666667
1993.07.07	1993	7	7	1993-sum	sum	4795,046	9715	493,5713845	71	1650	18	1,31	36,6965	NA	25
1993.07.14	1993	7	14	1993-sum	sum	15702,876	32220	487,3642458	90	2130	17,37	0,99	16,66666667	298,3333333	32,16666667
1993.07.22	1993	7	22	1993-sum	sum	2112,083	4089	516,528002	18	3990	16	1,6	49,7796	NA	49,6
1993.07.28	1993	7	28	1993-sum	sum	2681,487	5054	530,5672734	20	3320	17,02	1,4	68,33333333	315	44,33333333
1993.08.05	1993	8	5	1993-sum	sum	4029,527	7554	533,4295737	28	2750	19	1,29	49,7796	NA	37,4
1993.08.11	1993	8	11	1993-sum	sum	6126,704	11173	548,3490558	44	2140	18,42	1,02	59,33333333	330	21,5
1993.08.25	1993	8	25	1993-sum	sum	16775,252	32139	521,959364	74	1480	19,5	1,11	25	340	26,43333333
1993.09.02	1993	9	2	1993-aut	aut	6176,363	4634	1332,836211	17	2730	16,5	1,47	26,4853	NA	22,8
1993.09.15	1993	9	15	1993-aut	aut	11330,837	7928	1429,217583	26	2100	16	1,35	58,7144	NA	14
1993.09.23	1993	9	23	1993-aut	aut	16082,624	13556	1186,384184	24	1580	15,17	1,47	46,66666667	363,6666667	10,66666667
1993.09.29	1993	9	29	1993-aut	aut	21326,311	16670	1279,322795	47	1600	14,8	1,49	58,0762	NA	10,4
1993.10.06	1993	10	6	1993-aut	aut	10149,865	7513	1350,973646	28	1830	13,5	1,95	97,66666667	363,3333333	15,33333333
1993.10.10	1993	10	10	1993-aut	aut	8260,469	5596	1476,138134	26	1640	NA	NA	NA	NA	NA
1993.10.13	1993	10	13	1993-aut	aut	21660,807	15381	1408,283402	43	1600	14,5	1,87	52,9706	NA	16
1993.10.20	1993	10	20	1993-aut	aut	5078,125	4029	1260,393398	6	1520	11,15	1,9	115,5	368,6666667	11,5
1993.10.27	1993	10	27	1993-aut	aut	1509,17	1036	1456,727799	3,2	2790	9,5	2,08	80,7323	NA	26,6
1993.11.03	1993	11	3	1993-aut	aut	1066,942	1013	1053,249753	2,6	1580	7,12	2,3	106,6666667	386,6666667	18,53333333
1993.11.10	1993	11	10	1993-aut	aut	1150,477	1110	1036,465766	1,5	1460	9	2,37	96,6873	NA	16
1993.11.17	1993	11	17	1993-aut	aut	1257,286	1315	956,1110266	NA	1370	5,28	2,55	98,66666667	423,3333333	9,633333333
1993.11.24	1993	11	24	1993-aut	aut	1036,795	917	1130,63795	1,4	1330	3,5	2,6	88,3907	NA	7,6
1993.12.01	1993	12	1	1993-win	win	2112,103	1668	1266,248801	NA	1190	1,55	2,6	83,66666667	440	15,03333333
1993.12.08	1993	12	8	1993-win	win	5339,472	3262	1636,870632	2,5	1190	2	2,64	78,1795	NA	16
1993.12.15	1993	12	15	1993-win	win	3922,68	2443	1605,681539	2,7	1670	2,82	2,75	119,6666667	438,3333333	12,96666667
1994.01.05	1994	1	5	1993-win	win	411,209	599	686,4924875	3	2900	3	4,11	74,9885	NA	32,8
1994.01.12	1994	1	12	1993-win	win	730,067	931	784,1750806	3,5	3040	4,88	4,02	80,33333333	410	22,83333333
1994.01.19	1994	1	19	1993-win	win	689,606	976	706,5635246	4	2400	3	3,66	71,7975	NA	17,6
1994.01.26	1994	1	26	1993-win	win	1586,919	2131	744,682778	4,8	1830	3,75	3,84	82,66666667	448,3333333	9,5
1994.02.03	1994	2	3	1993-win	win	1747,578	2502	698,4724221	5,2	2460	NA	NA	NA	NA	NA
1994.02.09	1994	2	9	1993-win	win	2615,972	3296	793,6808252	9,6	2130	5	3,66	96,66666667	430	12,5
1994.02.24	1994	2	24	1993-win	win	13113,231	17103	766,7211016	50	1490	1,47	3,96	71,66666667	466,6666667	12
1994.03.02	1994	3	2	1994-spr	spr	14822,645	38528	384,723967	73	1760	4,5	3,75	43,7167	NA	15,6
1994.03.09	1994	3	9	1994-spr	spr	11872,526	29559	401,6551981	56	2190	5,97	3,84	76	426,6666667	13,76666667
1994.03.18	1994	3	18	1994-spr	spr	5957,643	13689	435,2138944	29	2770	NA	NA	NA	NA	NA
1994.03.23	1994	3	23	1994-spr	spr	6189,98	11458	540,2321522	24	2670	7,1	2,69	53,33333333	370	15,33333333
1994.03.30	1994	3	30	1994-spr	spr	4349,103	10070	431,8870904	31	3310	8	2,89	51,6942	NA	10,4
1994.04.06	1994	4	6	1994-spr	spr	3561,507	6899	516,2352515	24	3040	8,37	2,34	65,33333333	358,3333333	22,66666667
1994.04.13	1994	4	13	1994-spr	spr	6106,722	12069	505,9840915	38	2630	8,5	1,96	39,5684	NA	32,8
1994.04.20	1994	4	20	1994-spr	spr	1116,995	2906	384,3754301	12	6050	8,22	3,3	101	312,5	59,7
1994.04.27	1994	4	27	1994-spr	spr	3451,386	8599	401,3706245	20	3900	12	3	52,6515	NA	23
1994.05.04	1994	5	4	1994-spr	spr	6957,827	17098	406,9380629	37	3310	13,27	2,45	35	380	43,33333333
1994.05.11	1994	5	11	1994-spr	spr	9782,782	23183	421,980848	73	2770	NA	NA	NA	NA	NA
1994.05.18	1994	5	18	1994-spr	spr	17768,186	44195	402,0406381	81	2490	17,18	0,93	22,33333333	345	29,3
1994.05.25	1994	5	25	1994-spr	spr	19479,306	43740	445,3430727	59	3030	17,2	2,85	24,8898	NA	19,8
1994.06.01	1994	6	1	1994-sum	sum	4048,792	7422	545,5122608	23	3540	16,23	1,95	87	329,3333333	37,66666667
1994.06.08	1994	6	8	1994-sum	sum	12425,8	23246	534,5349738	55	3370	NA	NA	NA	NA	NA
1994.06.15	1994	6	15	1994-sum	sum	6753,862	12063	559,8824505	24	2900	15,17	1,7	14,33333333	349,3333333	26,33333333
1994.06.22	1994	6	22	1994-sum	sum	12222,059	24142	506,2571038	51	2410	17,5	2,87	29,0381	NA	18,4
1994.06.29	1994	6	29	1994-sum	sum	26853,531	51053	525,9932031	100	2130	22,5	1,2	27,33333333	333,3333333	27,66666667
1994.07.13	1994	7	13	1994-sum	sum	9438,829	19963	472,8161599	43	1950	19,67	1,42	29,33333333	333,3333333	30,96666667
1994.07.20	1994	7	20	1994-sum	sum	19596,772	34473	568,4672642	79	1500	23,2	1,56	29,0381	NA	17
1994.07.27	1994	7	27	1994-sum	sum	48045,946	90960	528,2096086	123	1640	23,07	0,99	14,33333333	323	30,36666667
1994.08.03	1994	8	3	1994-sum	sum	35940,092	69627	516,1803898	120	1260	NA	NA	NA	NA	NA
1994.08.10	1994	8	10	1994-sum	sum	31538,106	61028	516,7809202	110	1190	23,15	0,81	20,66666667	339	27,2
1994.08.17	1994	8	17	1994-sum	sum	31398,406	60202	521,5508787	115	1250	NA	NA	NA	NA	NA
1994.08.24	1994	8	24	1994-sum	sum	27737,623	66707	415,8127783	77	1470	20	1,07	30,33333333	343,3333333	27,33333333
1994.09.07	1994	9	7	1994-aut	aut	3901,641	9051	431,0729201	26	1850	18,33	1,99	83,66666667	350	26,26666667
1994.09.14	1994	9	14	1994-aut	aut	5508,609	15663	351,6956522	33	1480	19,7	1,4	72,1166	NA	9,6
1994.09.21	1994	9	21	1994-aut	aut	1590,842	3250	489,4898462	14	1670	15,35	1,58	73,66666667	353,3333333	15,56666667
1994.09.28	1994	9	28	1994-aut	aut	3084,672	7747	398,1763263	35	1290	16	2,01	73,7121	NA	11,6
1994.10.05	1994	10	5	1994-aut	aut	2232,699	4868	458,6481101	29	1250	15,47	1,99	92,33333333	387,6666667	16,03333333
1994.10.13	1994	10	13	1994-aut	aut	3172,521	7019	451,9904545	31	1270	NA	NA	NA	NA	NA
1994.10.19	1994	10	19	1994-aut	aut	2709,962	5788	468,2035245	30	1110	8,8	2,44	81,33333333	410,6666667	9,7
1994.10.27	1994	10	27	1994-aut	aut	6362,058	13569	468,8671236	52	1060	9,5	2,48	51,6942	NA	9,4
1994.11.02	1994	11	2	1994-aut	aut	5376,987	10551	509,6187091	67	1460	9,47	2,48	64	391,6666667	47,76666667
1994.11.08	1994	11	8	1994-aut	aut	9121,143	19076	478,1475676	76	1120	8	2,28	57,4265303	NA	12,4
1994.11.16	1994	11	16	1994-aut	aut	800,217	915	874,5540984	10	1570	6,92	2,35	100	415,3333333	25,6
1994.11.23	1994	11	23	1994-aut	aut	620,643	986	629,4553753	8	2570	6,5	2,53	67,3301	NA	12,6
1994.11.30	1994	11	30	1994-aut	aut	381,353	739	516,0392422	4	1680	6,05	2,55	83,66666667	405	8,366666667
1994.12.07	1994	12	7	1994-win	win	487,667	746	653,7091153	3	1300	4	2,6	75,6267	NA	7,8
1994.12.14	1994	12	14	1994-win	win	703,929	1002	702,5239521	2	2020	5,5	2,85	97	424,6666667	21,93333333
1994.12.20	1994	12	20	1994-win	win	719,953	711	1012,592124	1,2	1670	2,33	3,09	102,3333333	423,3333333	6,566666667
1995.01.04	1995	1	4	1994-win	win	378,227	774	488,6653747	0,5	2660	2	3,25	76,2649	NA	14,6
1995.01.11	1995	1	11	1994-win	win	557,996	1042	535,5047985	0,8	1550	1,08	2,19	80,33333333	430	8,366666667
1995.01.18	1995	1	18	1994-win	win	884,773	1658	533,6387214	2,5	1330	NA	NA	NA	NA	NA
1995.01.25	1995	1	25	1994-win	win	663,045	1645	403,0668693	2	1480	1,43	3,43	70,66666667	443,3333333	9,433333333
1995.02.01	1995	2	1	1994-win	win	330,103	704	468,8963068	1	3810	2	3,48	71,7975	NA	36
1995.02.09	1995	2	9	1994-win	win	513,888	981	523,8409786	2	2450	4	3,66	78,33333333	390	13
1995.02.15	1995	2	15	1994-win	win	407,079	1406	289,529872	2	2330	4,5	3,05	55,5234	NA	11,8
1995.02.22	1995	2	22	1994-win	win	910,577	2600	350,2219231	8	2870	4,5	3,05	71,66666667	380	20,66666667
1995.03.01	1995	3	1	1995-spr	spr	1778,3	4102	433,520234	9	2690	5	2,96	58,7144	NA	16
1995.03.08	1995	3	8	1995-spr	spr	1372,694	3662	374,8481704	8	2730	5,8	3,55	64,33333333	381	40,86666667
1995.03.16	1995	3	16	1995-spr	spr	6384,022	16119	396,0557107	25	1920	5	3,12	44,0358	NA	14
1995.03.22	1995	3	22	1995-spr	spr	4465,782	12774	349,5993424	27	2900	5,17	2,89	39	395	32,43333333
1995.03.29	1995	3	29	1995-spr	spr	4122,039	10885	378,6898484	22	3250	5	3,34	46,5886	NA	16
1995.04.06	1995	4	6	1995-spr	spr	2105,331	5226	402,8570608	11	4460	7	2,82	65,33333333	388,6666667	23,4
1995.04.12	1995	4	12	1995-spr	spr	2690,516	6287	427,9491013	14	3620	6	2,89	130,5409091	NA	16,2
1995.04.19	1995	4	19	1995-spr	spr	5962,443	15270	390,46778	22	3000	8,33	2,21	90,33333333	395,6666667	20,43333333
1995.04.26	1995	4	26	1995-spr	spr	6524,552	17789	366,7745236	38	3770	11,5	2,71	64,7869697	NA	18,4
1995.05.03	1995	5	3	1995-spr	spr	3164,758	8757	361,3975106	22	3730	12	1,96	43,66666667	336,6666667	29,8
1995.05.10	1995	5	10	1995-spr	spr	8412,205	21257	395,7381098	45	3320	13	1,85	37,71181818	NA	17,4
1995.05.17	1995	5	17	1995-spr	spr	3861,833	10330	373,8463698	30	3870	12,43	1,22	41,33333333	316,6666667	31
1995.05.31	1995	5	31	1995-spr	spr	15046,496	38092	395,0040953	79	3140	16,97	1,08	23	332,6666667	23
1995.06.07	1995	6	7	1995-sum	sum	2352,292	4575	514,1621858	57	4650	15	1,85	38,9302	NA	42,2
1995.06.15	1995	6	15	1995-sum	sum	1508,519	2249	670,7510004	22	4620	15	1,9	99	320	23
1995.06.20	1995	6	20	1995-sum	sum	2715,177	5495	494,1177434	14	4100	15,5	1,9	44,9931	NA	32
1995.06.28	1995	6	28	1995-sum	sum	2502,072	4794	521,9173967	16	4500	16	1,43	31,66666667	325,3333333	67,33333333
1995.07.04	1995	7	4	1995-sum	sum	2953,294	6281	470,1948734	13	3610	17,5	1,35	34,4628	NA	41,4
1995.07.18	1995	7	18	1995-sum	sum	5092,133	10897	467,2967789	36	2870	20,5	1,45	21,3797	NA	23
1995.07.26	1995	7	26	1995-sum	sum	12807,615	18367	697,3166549	68	2100	21,13	1,43	20,66666667	318,6666667	37,33333333
1995.08.10	1995	8	10	1995-sum	sum	10481,328	16585	631,9763642	52	1440	19	1,45	23,66666667	340	24,2
1995.08.16	1995	8	16	1995-sum	sum	14395,775	26832	536,5151685	89	1480	19	1,2	NA	NA	32,2
1995.08.23	1995	8	23	1995-sum	sum	10731,88	19599	547,5728353	69	1500	19,3	1,33	15,33333333	343,3333333	33,96666667
1995.08.30	1995	8	30	1995-sum	sum	5293,884	10477	505,2862461	48	2060	15	1,45	25,528	NA	25
1995.09.06	1995	9	6	1995-aut	aut	2078,045	6128	339,1065601	11	4980	12,37	1,54	69,33333333	323,3333333	79,66666667
1995.09.14	1995	9	14	1995-aut	aut	5022,066	9749	515,1365268	38	2350	16	0,32	58,01818182	NA	26,9
1995.09.19	1995	9	19	1995-aut	aut	4878,243	7321	666,3356099	21	2660	14	1,92	46,66666667	353,3333333	18,6
1995.09.27	1995	9	27	1995-aut	aut	5223,853	11310	461,8791335	28	2050	12	1,9	74,0312	NA	8,8
1995.10.04	1995	10	4	1995-aut	aut	9716,123	20453	475,0463502	43	1940	13	1,99	54,33333333	376,6666667	14,1
1995.10.11	1995	10	11	1995-aut	aut	15108,051	29818	506,6755316	70	1550	14,3	0,34	24,8898	NA	13,2
1995.10.18	1995	10	18	1995-aut	aut	14740,017	27534	535,3387448	106	1330	12,67	1,29	19,66666667	390	16,9
1995.10.24	1995	10	24	1995-aut	aut	15286,141	26708	572,3431556	96	1180	12,5	1,29	13,8292	NA	14,4
1995.11.01	1995	11	1	1995-aut	aut	7761,473	16076	482,7987684	65	1090	10,35	1,85	17,33333333	426,6666667	13,63333333
1995.11.08	1995	11	8	1995-aut	aut	4874,128	10377	469,7049244	31	1610	7,5	2,51	54,247	NA	7,4
1995.11.15	1995	11	15	1995-aut	aut	2292,501	4095	559,829304	12	1560	7,5	2,71	56,66666667	476,6666667	5,466666667
1995.11.22	1995	11	22	1995-aut	aut	1002,84	1947	515,0693374	12	2560	4,9	2,39	59,9908	NA	13
1995.11.29	1995	11	29	1995-aut	aut	834,724	1807	461,9391256	5	1640	3,45	2,89	103,3333333	486,6666667	7,666666667
1995.12.06	1995	12	6	1995-win	win	349,783	1115	313,7067265	5	1440	4,1	2,71	139,8084848	NA	7,2
1995.12.14	1995	12	14	1995-win	win	423,177	1370	308,8883212	1	1300	2,9	2,73	119,6666667	516,6666667	4,6
1996.01.03	1996	1	3	1995-win	win	366,128	948	386,2109705	0,5	2050	1,6	2,96	83,9233	508,6666667	13,8
1996.01.17	1996	1	17	1995-win	win	810,028	2194	369,2014585	0,6	1910	1,6	3,7	79,775	493,3333333	12,2
1996.01.24	1996	1	24	1995-win	win	755,553	2211	341,724559	3	1430	0,25	3,32	91,33333333	513,3333333	8,6
1996.02.07	1996	2	7	1995-win	win	2245,405	7416	302,778452	6	1130	0	3,45	89	528,3333333	8
1996.02.13	1996	2	13	1995-win	win	4809,65	15552	309,2624743	13	1060	0	3,36	58,0762	NA	6,6
1996.02.21	1996	2	21	1995-win	win	10260,888	41002	250,2533535	36	1480	1	3,36	80,33333333	500	8,533333333
1996.02.28	1996	2	28	1995-win	win	17435,503	68096	256,0429834	56	1170	1,2	3,75	134,4087879	NA	10
1996.03.06	1996	3	6	1996-spr	spr	25299,564	57609	439,1599229	49	1130	1,73	4,9	70,66666667	NA	10,53333333
1996.03.11	1996	3	11	1996-spr	spr	27854,577	64384	432,6319738	57	1100	NA	NA	NA	NA	NA
1996.03.14	1996	3	14	1996-spr	spr	26522,622	54361	487,8979783	50	1050	NA	NA	NA	NA	NA
1996.03.20	1996	3	20	1996-spr	spr	45234,166	97412	464,3592781	82	1460	3,82	4,64	50	520	17
1996.03.27	1996	3	27	1996-spr	spr	15748,165	34874	451,5732351	54	3080	6	2,51	60,9481	NA	39,4
1996.04.03	1996	4	3	1996-spr	spr	7426,398	15639	474,8639939	25	2390	5,37	3,75	75	428,3333333	28,4
1996.04.10	1996	4	10	1996-spr	spr	4459,745	8714	511,7907964	16	3840	8	2,91	33,8246	NA	58
1996.04.17	1996	4	17	1996-spr	spr	5478,328	11303	484,6791117	25	3170	6,33	3,48	44,33333333	426,6666667	19,1
1996.04.23	1996	4	23	1996-spr	spr	12916,832	29739	434,3398231	53	2750	10	3,75	26,10818182	NA	21,4
1996.05.02	1996	5	2	1996-spr	spr	8241,535	14830	555,7339852	36	2930	14,42	2,48	79,33333333	398,3333333	33,2
1996.05.08	1996	5	8	1996-spr	spr	11998,915	22764	527,1004656	49	2490	15,8	2,37	79,29151515	NA	23,6
1996.05.15	1996	5	15	1996-spr	spr	4511,668	10377	434,7757541	26	3840	15,6	1,72	84,33333333	386,6666667	80
1996.05.22	1996	5	22	1996-spr	spr	3842,99	8132	472,576242	22	3540	16	3,14	56,7998	NA	22
1996.05.29	1996	5	29	1996-spr	spr	6817,422	15025	453,7385691	67	3860	14,13	2,48	68,66666667	366,6666667	34,36666667
1996.06.05	1996	6	5	1996-sum	sum	17333,049	33118	523,3724561	51	3170	16	2,3	31,5909	NA	33,4
1996.06.12	1996	6	12	1996-sum	sum	23981,587	44740	536,0211667	87	2230	20,98	1,76	46,66666667	366,6666667	24,23333333
1996.06.19	1996	6	19	1996-sum	sum	17079,379	33210	514,2842216	76	1780	19,5	1,08	72,52272727	NA	22,8
1996.06.28	1996	6	28	1996-sum	sum	7604,455	11122	683,7308937	39	2630	18,1	2,18	59,66666667	363,3333333	29,66666667
1996.07.04	1996	7	4	1996-sum	sum	4683,388	9409	497,7561909	29	2750	17	1,22	54,5661	NA	24,6
1996.07.10	1996	7	10	1996-sum	sum	8374,704	15632	535,741044	38	2690	17,48	1,15	53,33333333	353,3333333	24,43333333
1996.07.17	1996	7	17	1996-sum	sum	6285,747	11953	525,871915	31	3180	18	1,33	44,3549	NA	36,2
1996.07.24	1996	7	24	1996-sum	sum	20477,37	35680	573,9173206	49	1790	18,13	1,62	29,66666667	366,6666667	18,66666667
1996.07.31	1996	7	31	1996-sum	sum	43281,084	71005	609,5498064	92	1680	NA	NA	NA	NA	NA
1996.08.07	1996	8	7	1996-sum	sum	12709,046	22847	556,2676063	63	2260	17,43	1,36	28	370	22,66666667
1996.08.14	1996	8	14	1996-sum	sum	12156,31	25231	481,8005628	59	1600	18,5	1,58	35,7392	NA	22,6
1996.08.21	1996	8	21	1996-sum	sum	12155,271	24462	496,9042188	50	1780	19,28	1,76	74	386,6666667	16,8
1996.08.29	1996	8	29	1996-sum	sum	8215,305	19995	410,867967	37	1920	19,5	1,58	73,393	NA	17
1996.09.04	1996	9	4	1996-aut	aut	3595,875	6116	587,9455526	18	2220	17,55	1,87	114,3333333	356,6666667	15,9
1996.09.11	1996	9	11	1996-aut	aut	1222,642	2255	542,1915743	9	3260	13,5	1,87	56,7998	NA	26,6
1996.09.18	1996	9	18	1996-aut	aut	984,771	1318	747,1707132	6	4030	11,42	1,78	79,33333333	353,3333333	35
1996.09.26	1996	9	26	1996-aut	aut	764,099	1546	494,2425614	4	3510	11,5	1,45	95,73	NA	15,2
1996.10.03	1996	10	3	1996-aut	aut	1741,823	3488	499,3758601	7	2610	12,37	1,88	102	366,6666667	13,66666667
1996.10.09	1996	10	9	1996-aut	aut	1383,149	2258	612,5549159	6	2520	11,5	1,56	59,0335	NA	9,2
1996.10.15	1996	10	15	1996-aut	aut	2432,668	4358	558,2074346	9	1960	12,1	1,9	67,33333333	420	8,8
1996.10.25	1996	10	25	1996-aut	aut	1209,149	2168	557,7255535	10	5390	NA	NA	NA	NA	NA
1996.10.31	1996	10	31	1996-aut	aut	777,221	1284	605,3123053	9	2760	8	2,05	92,33333333	406,6666667	37
1996.11.06	1996	11	6	1996-aut	aut	703,795	1863	377,7750939	5	2540	9	2,19	54,5661	NA	10,4
1996.11.14	1996	11	14	1996-aut	aut	1680,11	2788	602,6219512	7	2010	8,5	2,19	75	413,3333333	11,2
1996.11.20	1996	11	20	1996-aut	aut	836,655	1543	542,2261828	5	2600	8	1,69	73,393	NA	12,8
1996.11.27	1996	11	27	1996-aut	aut	752,426	1240	606,7951613	4	2180	4	2,44	62	400	11,8
1996.12.05	1996	12	5	1996-win	win	709,247	1439	492,8749131	0,6	2100	3	1,96	60,9481	NA	5,8
1996.12.11	1996	12	11	1996-win	win	143,234	635	225,5653543	0,6	1710	1,82	2,91	81,66666667	466,6666667	6,8
1997.01.09	1997	1	9	1996-win	win	469,903	1078	435,9025974	NA	1340	0	3,16	89	486,6666667	10
1997.01.15	1997	1	15	1996-win	win	455,069	667	682,2623688	NA	1260	NA	NA	NA	NA	NA
1997.01.23	1997	1	23	1996-win	win	519,723	1097	473,7675479	NA	1440	1	3,2	98	503,3333333	6,666666667
1997.01.29	1997	1	29	1996-win	win	886,847	1887	469,9772125	NA	1190	NA	NA	NA	NA	NA
1997.02.03	1997	2	3	1996-win	win	10431,159	23426	445,2812687	NA	1220	0	3,24	78	516,6666667	6,333333333
1997.02.10	1997	2	10	1996-win	win	11764,936	26310	447,1659445	NA	1160	NA	NA	NA	NA	NA
1997.02.14	1997	2	14	1996-win	win	14976,156	33494	447,1295157	NA	1530	NA	NA	NA	NA	NA
1997.02.19	1997	2	19	1996-win	win	6238,564	14332	435,2891432	NA	2300	2,43	3,58	117,3333333	470	29
1997.02.21	1997	2	21	1996-win	win	3489,941	7533	463,2870038	NA	2070	NA	NA	NA	NA	NA
1997.02.25	1997	2	25	1996-win	win	3587,607	7964	450,4780261	NA	2040	NA	NA	NA	NA	NA
1997.02.28	1997	2	28	1996-win	win	2729,101	5710	477,9511384	NA	2430	NA	NA	NA	NA	NA
1997.03.05	1997	3	5	1997-spr	spr	2237,522	6781	329,9693261	NA	2770	4,35	3,07	73	403,3333333	20,46666667
1997.03.13	1997	3	13	1997-spr	spr	3777,76	11125	339,5739326	NA	2020	NA	NA	NA	NA	NA
1997.03.19	1997	3	19	1997-spr	spr	4934,404	14054	351,1031735	NA	3110	5,7	2,19	60	426,6666667	33,03333333
1997.03.25	1997	3	25	1997-spr	spr	3732,87	10147	367,8791761	NA	2700	6	2,08	53,9279	NA	13,4
1997.04.02	1997	4	2	1997-spr	spr	5009,121	12649	396,0092497	NA	2640	7,5	2,51	30,66666667	411,6666667	10
1997.04.09	1997	4	9	1997-spr	spr	8403,564	23008	365,245306	NA	3200	7	1,78	24,2516	NA	15,6
1997.04.16	1997	4	16	1997-spr	spr	5143,219	16690	308,1617136	NA	2440	6,17	2,39	49	393,3333333	20,66666667
1997.04.24	1997	4	24	1997-spr	spr	9696,427	29647	327,0626708	NA	2150	8	2,26	30,2112	NA	13
1997.04.30	1997	4	30	1997-spr	spr	15572,165	51978	299,5914618	NA	2150	10,8	1,54	35,66666667	400	23,63333333
1997.05.07	1997	5	7	1997-spr	spr	10681,487	34405	310,4632176	NA	2830	14,5	1,45	30,2112	NA	20,2
1997.05.14	1997	5	14	1997-spr	spr	11866,768	33029	359,2832965	NA	2470	15,37	1,73	11	349,6666667	22,33333333
1997.05.21	1997	5	21	1997-spr	spr	8540,532	25373	336,5992196	NA	3150	18	1,42	NA	NA	12
1997.05.28	1997	5	28	1997-spr	spr	3844,835	10284	373,8657137	NA	2710	13,37	1,42	54	315	24,1
1997.06.04	1997	6	4	1997-sum	sum	14743,839	38241	385,5505609	NA	1990	16	1,22	14,3595	NA	18,4
1997.06.12	1997	6	12	1997-sum	sum	13909,88	42999	323,4931045	NA	2120	19,5	1,17	10	325	40,2
1997.06.18	1997	6	18	1997-sum	sum	12931,137	36960	349,8684253	NA	2300	20	1,17	17,8696	NA	16,2
1997.06.25	1997	6	25	1997-sum	sum	8227,517	20379	403,7252564	NA	2660	18,1	1,4	80,66666667	300	19,33333333
1997.07.02	1997	7	2	1997-sum	sum	4894,195	10351	472,8233987	NA	2550	NA	NA	NA	NA	NA
1997.07.09	1997	7	9	1997-sum	sum	1909,222	3158	604,5668144	NA	5390	16,8	1,26	72,66666667	290	69,23333333
1997.07.16	1997	7	16	1997-sum	sum	619,179	1641	377,3180987	NA	4480	18	1,31	59	295	42,4
1997.07.30	1997	7	30	1997-sum	sum	1476,526	3177	464,7548001	NA	4570	17,8	1,42	59	NA	21,2
1997.08.06	1997	8	6	1997-sum	sum	2656,093	7902	336,1292078	NA	3400	18,83	1,38	64	356,6666667	20,86666667
1997.08.13	1997	8	13	1997-sum	sum	10984,793	27456	400,0871576	NA	2460	20,5	1,26	NA	NA	18,2
1997.08.22	1997	8	22	1997-sum	sum	17386,5	41443	419,5280264	NA	2090	20,67	1,2	2,333333333	354	23,66666667
1997.08.27	1997	8	27	1997-sum	sum	13042,857	40350	323,2430483	NA	1660	21	1,38	NA	NA	35,2
1997.09.03	1997	9	3	1997-aut	aut	22932,876	37238	615,8460712	NA	1810	19,58	0,97	27	377,6666667	25,7
1997.09.10	1997	9	10	1997-aut	aut	13310,083	22400	594,2001339	NA	1580	17,5	1,38	30,3145	NA	17
1997.09.17	1997	9	17	1997-aut	aut	14485,036	24003	603,4677332	NA	1340	16,47	1,69	63	383,3333333	20,53333333
1997.09.24	1997	9	24	1997-aut	aut	15927,509	24600	647,4597154	NA	1110	17,2	1,85	18,5078	NA	14,8
1997.10.01	1997	10	1	1997-aut	aut	34561,04	57740	598,5632144	NA	984	15,53	1,06	18,66666667	408,3333333	16,33333333
1997.10.08	1997	10	8	1997-aut	aut	28283,648	42828	660,4008593	NA	1390	12,5	1,31	NA	NA	17,4
1997.10.15	1997	10	15	1997-aut	aut	6889,347	11110	620,1032403	NA	1790	12	1,49	83,66666667	400	14,4
1997.10.22	1997	10	22	1997-aut	aut	6747,692	10193	661,9927401	NA	1720	NA	NA	NA	NA	NA
1997.10.29	1997	10	29	1997-aut	aut	4270,447	6655	641,6900075	NA	1220	5,48	1,42	77,33333333	430	11,13333333
1997.11.05	1997	11	5	1997-aut	aut	4566,88	7098	643,4037757	NA	1000	6	1,63	47,5459	NA	6,2
1997.11.11	1997	11	11	1997-aut	aut	7395,845	11804	626,5541342	NA	1130	9	1,99	63	440	12,33333333
1997.11.18	1997	11	18	1997-aut	aut	2985,083	4615	646,8218852	NA	1650	5	2,1	33,1864	NA	5
1997.11.26	1997	11	26	1997-aut	aut	2142,715	3300	649,3075758	NA	1270	4,7	1,45	85,66666667	430	6,366666667
1997.12.03	1997	12	3	1997-win	win	732,687	1283	571,0732658	NA	1810	5,5	2,42	66,0537	NA	11
1997.12.10	1997	12	10	1997-win	win	521,649	1299	401,5773672	NA	1340	3,53	1,9	88	436,6666667	7,7
1997.12.18	1997	12	18	1997-win	win	635,122	888	715,2274775	NA	2490	2,67	2,68	76	423,3333333	9,666666667
1998.01.07	1998	1	7	1997-win	win	598,266	1326	451,1809955	1	1730	3,47	2,75	83,66666667	440	8,666666667
1998.01.14	1998	1	14	1997-win	win	954,327	2308	413,4865685	2	1680	NA	NA	NA	NA	NA
1998.01.21	1998	1	21	1997-win	win	841,189	1899	442,9641917	2	1650	3,63	2,98	53	515	3,666666667
1998.01.28	1998	1	28	1997-win	win	1449,864	3511	412,9490174	6	1480	NA	NA	NA	NA	NA
1998.02.05	1998	2	5	1997-win	win	3828,369	9372	408,4900768	10	1270	2	2,56	80,33333333	530	8
1998.02.09	1998	2	9	1997-win	win	4467,056	10974	407,0581374	12	1290	NA	NA	NA	NA	NA
1998.02.11	1998	2	11	1997-win	win	5179,908	12655	409,3171079	14	1230	NA	NA	NA	NA	NA
1998.02.13	1998	2	13	1997-win	win	6257,199	15867	394,3529968	20	1240	NA	NA	NA	NA	NA
1998.02.16	1998	2	16	1997-win	win	9303,546	23009	404,3437785	28	1470	NA	NA	NA	NA	NA
1998.02.17	1998	2	17	1997-win	win	10823,301	26438	409,3842575	35	1530	NA	NA	NA	NA	NA
1998.02.18	1998	2	18	1997-win	win	12337,764	30919	399,035027	40	1550	4,5	3,13	41,66666667	486,6666667	5
1998.02.20	1998	2	20	1997-win	win	13704,774	32071	427,3260578	43	1660	NA	NA	NA	NA	NA
1998.02.23	1998	2	23	1997-win	win	18617,821	46574	399,7470907	49	1460	NA	NA	NA	NA	NA
1998.02.26	1998	2	26	1997-win	win	31011,199	73291	423,1242445	73	1380	NA	NA	NA	NA	NA
1998.03.02	1998	3	2	1998-spr	spr	15797,531	39250	402,4848662	57	1530	7,33	2,52	14	506,6666667	7,333333333
1998.03.06	1998	3	6	1998-spr	spr	12845,449	31016	414,1555649	53	1360	NA	NA	NA	NA	NA
1998.03.10	1998	3	10	1998-spr	spr	9927,494	22273	445,7187626	46	1890	NA	NA	NA	NA	NA
1998.03.13	1998	3	13	1998-spr	spr	9480,869	21036	450,6973284	45	2130	NA	NA	NA	NA	NA
1998.03.16	1998	3	16	1998-spr	spr	11291,928	28274	399,3749735	49	1740	5,73	2,41	41,66666667	470	21,33333333
1998.03.19	1998	3	19	1998-spr	spr	13334,544	31475	423,6550913	60	3270	NA	NA	NA	NA	NA
1998.03.26	1998	3	26	1998-spr	spr	7250,082	19119	379,2082222	29	2060	NA	NA	NA	NA	NA
1998.04.01	1998	4	1	1998-spr	spr	15780,696	40814	386,649091	73	2080	8,27	2,11	29,66666667	463,3333333	14,33333333
1998.04.08	1998	4	8	1998-spr	spr	8650,225	21993	393,3171918	56	2360	NA	NA	NA	NA	NA
1998.04.15	1998	4	15	1998-spr	spr	9621,666	23599	407,7149879	63	1820	10,7	1,2	71,66666667	413,3333333	26
1998.04.22	1998	4	22	1998-spr	spr	6010,469	16006	375,5134949	52	2250	NA	NA	NA	NA	NA
1998.04.29	1998	4	29	1998-spr	spr	15488,992	38158	405,9172913	74	2030	13,5	1,58	23,33333333	410	30,66666667
1998.05.06	1998	5	6	1998-spr	spr	14980,315	36503	410,3858587	79	2080	NA	NA	NA	NA	NA
1998.05.13	1998	5	13	1998-spr	spr	21362,818	49962	427,5813218	102	2100	17,5	1,24	23,66666667	376,6666667	31,33333333
1998.05.20	1998	5	20	1998-spr	spr	11293,116	29370	384,511951	70	2000	NA	NA	NA	NA	NA
1998.05.28	1998	5	28	1998-spr	spr	13447,149	34033	395,1208827	92	1610	16,07	1,21	158,6666667	370	19,33333333
1998.06.03	1998	6	3	1998-sum	sum	14686,735	38886	377,6869567	98	1800	NA	NA	NA	NA	NA
1998.06.11	1998	6	11	1998-sum	sum	17096,139	34303	498,3861178	63	2060	21,67	1,24	74	366,6666667	21,66666667
1998.06.17	1998	6	17	1998-sum	sum	4422,036	7900	559,7513924	22	3130	NA	NA	NA	NA	NA
1998.06.24	1998	6	24	1998-sum	sum	8722,731	18421	473,5210358	42	1980	17,4	1,58	61,33333333	376,6666667	24
1998.07.01	1998	7	1	1998-sum	sum	11266,572	26440	426,1184569	52	2110	NA	NA	NA	NA	NA
1998.07.08	1998	7	8	1998-sum	sum	3577,692	10195	350,9261403	24	2170	17,37	1,36	75,66666667	350	28,33333333
1998.07.15	1998	7	15	1998-sum	sum	4716,062	11967	394,0889112	26	2560	21,33	0,68	35	360	19,66666667
1998.08.05	1998	8	5	1998-sum	sum	7995,017	18346	435,7907446	51	1980	22	1,09	76	346,6666667	15
1998.08.12	1998	8	12	1998-sum	sum	26210,459	47393	553,0449433	71	1490	NA	NA	NA	NA	NA
1998.08.18	1998	8	18	1998-sum	sum	27912,711	58292	478,8429115	63	1450	21,67	0,98	8	346,6666667	5
1998.08.26	1998	8	26	1998-sum	sum	15925,75	33213	479,5035077	41	1750	NA	NA	NA	NA	NA
1998.09.02	1998	9	2	1998-aut	aut	11386,731	26159	435,2892312	30	1330	17,07	1,47	69,33333333	368,3333333	13,33333333
1998.09.10	1998	9	10	1998-aut	aut	4165,305	7521	553,8232948	16	2460	NA	NA	NA	NA	NA
1998.09.16	1998	9	16	1998-aut	aut	1212,266	2381	509,1415372	9	3190	14,97	1,79	104,6666667	380	43,33333333
1998.09.23	1998	9	23	1998-aut	aut	665,068	1410	471,6794326	7	3170	NA	NA	NA	NA	NA
1998.09.30	1998	9	30	1998-aut	aut	1046,907	2442	428,7088452	10	2210	14,13	1,89	82,66666667	370	20,66666667
1998.10.07	1998	10	7	1998-aut	aut	494,737	1213	407,8623248	6	2280	11,57	1,85	87	400	23
1998.10.15	1998	10	15	1998-aut	aut	666,017	1233	540,1597729	NA	NA	NA	NA	NA	NA	NA
1998.10.21	1998	10	21	1998-aut	aut	769,73	1349	570,5930319	4	2370	10,43	2,03	80,33333333	426,6666667	8
1998.10.29	1998	10	29	1998-aut	aut	560,797	881	636,5459705	NA	NA	NA	NA	NA	NA	NA
1998.11.05	1998	11	5	1998-aut	aut	527,559	740	712,9175676	1	4910	NA	NA	NA	NA	NA
1998.11.11	1998	11	11	1998-aut	aut	221,529	560	395,5875	1	3940	6,27	2,48	86	360	38,33333333
1998.11.18	1998	11	18	1998-aut	aut	191,103	332	575,6114458	1	3840	NA	NA	NA	NA	NA
1998.11.25	1998	11	25	1998-aut	aut	141,009	349	404,0372493	1	2530	2,63	2,41	77,33333333	446,6666667	14,66666667
1998.12.02	1998	12	2	1998-win	win	149,286	439	340,0592255	1	2060	NA	NA	NA	NA	NA
1998.12.09	1998	12	9	1998-win	win	232,664	499	466,260521	1	1750	0,63	2,6	75	446,6666667	10
1998.12.16	1998	12	16	1998-win	win	269,455	590	456,7033898	1	3160	2,07	2,71	75	440	18
1999.01.06	1999	1	6	1998-win	win	869,904	1324	657,0271903	NA	1650	1,43	2,98	61	503,3333333	3,333333333
1999.01.13	1999	1	13	1998-win	win	1014,043	1779	570,0073075	NA	2400	NA	NA	NA	NA	NA
1999.01.20	1999	1	20	1998-win	win	1694,227	2589	654,3943608	NA	1810	2,47	3,05	67	500	8,333333333
1999.01.27	1999	1	27	1998-win	win	1108,785	1826	607,220701	NA	1580	NA	NA	NA	NA	NA
1999.02.03	1999	2	3	1998-win	win	4205,224	7196	584,3835464	NA	1520	0,6	3,24	66,33333333	533,3333333	10
1999.02.11	1999	2	11	1998-win	win	5297,231	8493	623,7172966	NA	2210	NA	NA	NA	NA	NA
1999.02.17	1999	2	17	1998-win	win	2489,404	4111	605,5470688	NA	1660	0,87	3,16	68,33333333	510	9
1999.02.24	1999	2	24	1998-win	win	2192,13	3012	727,7988048	NA	5060	NA	NA	NA	NA	NA
1999.03.03	1999	3	3	1999-spr	spr	1004,092	1988	505,0764588	NA	3420	5,2	3,58	117,6666667	453,3333333	47
1999.03.10	1999	3	10	1999-spr	spr	785,169	1564	502,0262148	NA	5090	NA	NA	NA	NA	NA
1999.03.17	1999	3	17	1999-spr	spr	1257,445	2904	433,0044766	NA	4220	5,03	2,98	69,66666667	380	31,33333333
1999.03.24	1999	3	24	1999-spr	spr	2635,071	7782	338,6110254	NA	2920	NA	NA	NA	NA	NA
1999.03.31	1999	3	31	1999-spr	spr	5130,179	15580	329,2797818	NA	3240	8,7	2,3	43,66666667	406,6666667	14,66666667
1999.04.07	1999	4	7	1999-spr	spr	6839,248	21681	315,4489184	NA	3110	NA	NA	NA	NA	NA
1999.04.14	1999	4	14	1999-spr	spr	3142,674	9865	318,5680689	NA	3140	10,63	1,99	41	376,6666667	17
1999.04.21	1999	4	21	1999-spr	spr	3696,217	10473	352,9281963	NA	2970	NA	NA	NA	NA	NA
1999.04.28	1999	4	28	1999-spr	spr	7661,315	21949	349,050754	NA	3280	12,23	1,96	41,33333333	353,3333333	22,33333333
1999.05.05	1999	5	5	1999-spr	spr	8283,182	22175	373,536956	NA	3480	NA	NA	NA	NA	NA
1999.05.12	1999	5	12	1999-spr	spr	3062,369	8281	369,8066659	NA	4100	13,4	1,36	54,33333333	333,3333333	83
1999.05.19	1999	5	19	1999-spr	spr	1768,803	4139	427,3503262	NA	4800	NA	NA	NA	NA	NA
1999.05.26	1999	5	26	1999-spr	spr	1156,925	3071	376,7258222	NA	5590	14,5	1,66	61	300	158,6666667
1999.06.02	1999	6	2	1999-sum	sum	1586,009	3436	461,5858556	NA	4420	NA	NA	NA	NA	NA
1999.06.09	1999	6	9	1999-sum	sum	2075,217	4563	454,7922419	NA	3460	17,77	1,35	69,66666667	323,3333333	69,66666667
1999.06.16	1999	6	16	1999-sum	sum	2790,171	4803	580,9225484	NA	3050	NA	NA	NA	NA	NA
1999.06.23	1999	6	23	1999-sum	sum	1239,063	2447	506,3600327	NA	3590	14,13	1,51	76,33333333	336,6666667	124,3333333
1999.06.30	1999	6	30	1999-sum	sum	5252,746	11068	474,5885435	NA	3170	NA	NA	NA	NA	NA
1999.07.07	1999	7	7	1999-sum	sum	25042,852	47487	527,3622676	NA	2550	20,33	1,24	41,66666667	363,3333333	38
1999.07.14	1999	7	14	1999-sum	sum	1555,135	3477	447,2634455	NA	4160	NA	NA	NA	NA	NA
1999.07.21	1999	7	21	1999-sum	sum	4466,215	10831	412,3548149	NA	2830	19,73	1,36	64	373,3333333	24,33333333
1999.07.28	1999	7	28	1999-sum	sum	2357,18	4743	496,9808138	NA	3190	NA	NA	NA	NA	NA
1999.08.04	1999	8	4	1999-sum	sum	12140,156	22214	546,5092284	NA	2110	20,2	1,36	58,66666667	376,6666667	25,33333333
1999.08.11	1999	8	11	1999-sum	sum	13233,378	27884	474,5867881	NA	1840	NA	NA	NA	NA	NA
1999.08.19	1999	8	19	1999-sum	sum	8360,578	18010	464,2186563	NA	2040	19,03	1,13	46,66666667	360	29,33333333
1999.08.25	1999	8	25	1999-sum	sum	10196,692	18321	556,5576115	NA	2020	NA	NA	NA	NA	NA
1999.09.02	1999	9	2	1999-aut	aut	4275,895	8032	532,3574452	NA	2450	18,13	1,24	53,33333333	356,6666667	21
1999.09.09	1999	9	9	1999-aut	aut	3503,471	6630	528,4269985	NA	1900	NA	NA	NA	NA	NA
1999.09.15	1999	9	15	1999-aut	aut	10090,143	17801	566,8301219	NA	1560	17,53	1,24	27	380	70,66666667
1999.09.22	1999	9	22	1999-aut	aut	10701,627	19322	553,8571059	NA	1440	NA	NA	NA	NA	NA
1999.09.29	1999	9	29	1999-aut	aut	9510,507	15054	631,7594659	NA	1510	18	1,47	35	378	22,66666667
1999.10.06	1999	10	6	1999-aut	aut	2177,038	3294	660,9101396	NA	1740	NA	NA	NA	NA	NA
1999.10.13	1999	10	13	1999-aut	aut	1750,318	2901	603,3498794	NA	1810	12,13	1,74	66,33333333	366,6666667	14,33333333
1999.10.20	1999	10	20	1999-aut	aut	1612,528	3144	512,8905852	NA	1370	NA	NA	NA	NA	NA
1999.10.28	1999	10	28	1999-aut	aut	1302,655	2248	579,4728648	NA	1310	10,2	1,92	81,66666667	466,6666667	10,33333333
1999.11.03	1999	11	3	1999-aut	aut	2003,483	4149	482,8833454	NA	NA	NA	NA	NA	NA	NA
1999.11.10	1999	11	10	1999-aut	aut	2272,125	3592	632,5515033	NA	NA	NA	NA	NA	NA	NA
1999.11.17	1999	11	17	1999-aut	aut	636,225	1400	454,4464286	NA	NA	NA	NA	NA	NA	NA
1999.11.24	1999	11	24	1999-aut	aut	694,932	1334	520,9385307	NA	NA	NA	NA	NA	NA	NA
1999.12.01	1999	12	1	1999-win	win	578,747	1059	546,503305	NA	NA	NA	NA	NA	NA	NA
1999.12.08	1999	12	8	1999-win	win	758,851	1358	558,8004418	NA	NA	NA	NA	NA	NA	NA
1999.12.15	1999	12	15	1999-win	win	1379,124	1974	698,6443769	NA	NA	NA	NA	NA	NA	NA
1999.12.23	1999	12	23	1999-win	win	573,66	1039	552,1270452	NA	NA	NA	NA	NA	NA	NA
2000.01.05	2000	1	5	1999-win	win	1147,637	1656	693,0175121	NA	1820	NA	NA	NA	NA	NA
2000.01.12	2000	1	12	1999-win	win	682,651	951	717,8243954	NA	1660	1,8	2,75	80,33333333	610	11,33333333
2000.01.19	2000	1	19	1999-win	win	882,263	1164	757,9579038	NA	1570	NA	NA	NA	NA	NA
2000.01.26	2000	1	26	1999-win	win	1232,219	1551	794,4674404	NA	1540	0	2,98	28,33333333	NA	9,666666667
2000.02.02	2000	2	2	1999-win	win	1538,899	1697	906,8350029	NA	4190	NA	NA	NA	NA	NA
2000.02.09	2000	2	9	1999-win	win	647,696	802	807,6009975	NA	3330	4,13	3,28	120,6666667	540	44,66666667
2000.02.16	2000	2	16	1999-win	win	1014,942	993	1022,096677	NA	3400	NA	NA	NA	NA	NA
2000.02.23	2000	2	23	1999-win	win	788,313	1085	726,5557604	NA	3010	1,33	3,05	84,66666667	593,3333333	13,66666667
2000.06.07	2000	6	7	2000-sum	sum	9822,607	16405	598,7569034	NA	2830	NA	NA	NA	NA	NA
2000.06.15	2000	6	15	2000-sum	sum	6382,172	11272	566,1969482	NA	2330	20,17	1,09	58,66666667	293,3333333	10,33333333
2000.06.21	2000	6	21	2000-sum	sum	23332,903	40620	574,4190793	NA	2080	NA	NA	NA	NA	NA
2000.06.28	2000	6	28	2000-sum	sum	10530,874	22629	465,370719	NA	2410	17,97	1,2	41,33333333	326,6666667	19
2000.07.05	2000	7	5	2000-sum	sum	19982,286	37416	534,0572482	NA	1660	NA	NA	NA	NA	NA
2000.07.12	2000	7	12	2000-sum	sum	14627,435	28257	517,6570407	NA	2150	20,87	0,83	9	330	15
2000.07.19	2000	7	19	2000-sum	sum	2825,984	6101	463,2001311	NA	2880	NA	NA	NA	NA	NA
2000.07.27	2000	7	27	2000-sum	sum	15211,316	29310	518,9804162	NA	1950	18,87	1,05	15,33333333	336,6666667	17,33333333
2000.08.02	2000	8	2	2000-sum	sum	11444,58	21672	528,0813953	NA	3020	NA	NA	NA	NA	NA
2000.08.08	2000	8	8	2000-sum	sum	3029,903	5022	603,3259658	NA	3400	18,23	1,28	36	310	20
2000.08.16	2000	8	16	2000-sum	sum	6197,185	11683	530,4446632	NA	2390	NA	NA	NA	NA	NA
2000.08.24	2000	8	24	2000-sum	sum	17022,069	32013	531,7236435	NA	1740	22,03	1,06	8	330	17
2000.08.30	2000	8	30	2000-sum	sum	12050,881	23734	507,7475773	NA	1410	NA	NA	NA	NA	NA
2000.09.06	2000	9	6	2000-aut	aut	13029,732	17468	745,9200824	NA	1660	16,1	1,17	18,66666667	356,6666667	19
2000.09.13	2000	9	13	2000-aut	aut	16065,848	23637	679,6906545	NA	1720	NA	NA	NA	NA	NA
2000.09.20	2000	9	20	2000-aut	aut	7686,365	11616	661,7049759	NA	1830	14	1,4	50	363,3333333	14,66666667
2000.09.27	2000	9	27	2000-aut	aut	1584,022	2083	760,4522324	NA	2720	NA	NA	NA	NA	NA
2000.10.04	2000	10	4	2000-aut	aut	1827,748	2577	709,2541715	NA	1640	14,67	1,96	68,33333333	370	12,66666667
2000.10.11	2000	10	11	2000-aut	aut	830,474	876	948,0296804	NA	2720	NA	NA	NA	NA	NA
2000.10.19	2000	10	19	2000-aut	aut	814,058	1242	655,4412238	NA	2140	12,37	1,99	68,66666667	380	9,666666667
2000.10.26	2000	10	26	2000-aut	aut	1055,104	1389	759,6141109	NA	1560	NA	NA	NA	NA	NA
2000.11.02	2000	11	2	2000-aut	aut	1408,704	1789	787,4253773	NA	1370	11,73	1,85	69,66666667	420	13,33333333
2000.11.08	2000	11	8	2000-aut	aut	1623,666	1618	1003,501854	NA	1680	NA	NA	NA	NA	NA
2000.11.15	2000	11	15	2000-aut	aut	4111,097	7034	584,460762	NA	1450	9,3	1,77	81,33333333	420	27,33333333
2000.11.23	2000	11	23	2000-aut	aut	2480,37	3865	641,7516171	NA	1620	NA	NA	NA	NA	NA
2000.11.29	2000	11	29	2000-aut	aut	1216,14	1803	674,5091514	NA	1660	6,7	1,7	60	423,3333333	16
2000.12.06	2000	12	6	2000-win	win	733,382	1383	530,2834418	NA	1460	NA	NA	NA	NA	NA
2000.12.13	2000	12	13	2000-win	win	630,189	869	725,1887227	NA	1430	5,97	2,26	83,66666667	453,3333333	15,33333333
2000.12.30	2000	12	30	2000-win	win	1156,595	1488	777,281586	NA	NA	NA	NA	NA	NA	NA
2001.01.11	2001	1	11	2000-win	win	1077,412	1503	716,8409847	1,45	2660	2,57	2,33	87	426,6666667	21
2001.01.17	2001	1	17	2000-win	win	1432,695	2248	637,3198399	1,95	1800	NA	NA	NA	NA	NA
2001.01.24	2001	1	24	2000-win	win	884,27	1374	643,573508	1	1470	0,43	2,86	119,3333333	490	18
2001.02.01	2001	2	1	2000-win	win	1190,401	1889	630,175225	2,3	1700	NA	NA	NA	NA	NA
2001.02.07	2001	2	7	2000-win	win	4499,474	7279	618,1445253	6,35	2210	2,73	3,35	85,33333333	483,3333333	36,33333333
2001.02.14	2001	2	14	2000-win	win	2436,201	4317	564,3273106	4,55	2350	NA	NA	NA	NA	NA
2001.02.22	2001	2	22	2000-win	win	3834,196	6120	626,5026144	5,55	1740	3,03	2,33	73	436,6666667	20,33333333
2001.02.28	2001	2	28	2000-win	win	4962,592	8479	585,2803397	6,65	1710	NA	NA	NA	NA	NA
2001.12.04	2001	12	4	2001-win	win	982,511	1649	595,8223166	2,7	2440	NA	NA	NA	NA	NA
2001.12.11	2001	12	11	2001-win	win	338,908	601	563,906822	2,85	2770	2,27	2,34	81	423,3333333	20,66666667
2001.12.18	2001	12	18	2001-win	win	600,298	1041	576,6551393	1,6	1740	1,83	2,6	83,33333333	436,6666667	4,666666667
2002.01.08	2002	1	8	2001-win	win	355,401	668	532,0374251	1,2	1720	0	2,89	114	485	7,5
2002.01.15	2002	1	15	2001-win	win	392,112	668	586,994012	1,7	1510	NA	NA	NA	NA	NA
2002.01.21	2002	1	21	2001-win	win	623,984	606	1029,676568	2,5	1380	0,9	2,87	90	493,3333333	11,33333333
2002.01.29	2002	1	29	2001-win	win	728,889	980	743,7642857	4,6	3050	NA	NA	NA	NA	NA
2002.02.07	2002	2	7	2001-win	win	494,304	716	690,3687151	4,36	2770	3,9	2,94	88	406,6666667	18
2002.02.11	2002	2	11	2001-win	win	682,11	1125	606,32	2,93	2540	NA	NA	NA	NA	NA
2002.02.18	2002	2	18	2001-win	win	1089,591	1953	557,906298	5,45	2940	5,63	3,13	56,66666667	390	6
2002.02.25	2002	2	25	2001-win	win	1096,795	1998	548,9464464	4,58	2910	NA	NA	NA	NA	NA
2002.03.04	2002	3	4	2002-spr	spr	678,39	1536	441,6601563	1,69	3770	6,23	2,94	76	376,6666667	18,66666667
2002.03.11	2002	3	11	2002-spr	spr	3159,106	8492	372,0096561	9,47	2610	NA	NA	NA	NA	NA
2002.03.18	2002	3	18	2002-spr	spr	5491,986	17383	315,9400564	28,5	2170	9,03	2,97	34,66666667	406,6666667	11
2002.04.02	2002	4	2	2002-spr	spr	3099,437	8743	354,5049754	18,76	3320	9,63	2,86	54,33333333	390	14
2002.04.08	2002	4	8	2002-spr	spr	8375,715	24240	345,532797	48,09	2760	NA	NA	NA	NA	NA
2002.04.15	2002	4	15	2002-spr	spr	8033,159	22135	362,9166027	36	2260	10,63	2,41	36,33333333	376,6666667	25
2002.04.24	2002	4	24	2002-spr	spr	9710,135	26524	366,0886367	51,43	2010	NA	NA	NA	NA	NA
2002.04.30	2002	4	30	2002-spr	spr	10798,821	33031	326,929884	61,72	2810	14,87	1,74	7	363,3333333	18,33333333
2002.05.08	2002	5	8	2002-spr	spr	10580,937	30928	342,1151384	62,05	2740	NA	NA	NA	NA	NA
2002.05.15	2002	5	15	2002-spr	spr	6577,813	18886	348,2904268	37,34	2560	17,2	1,55	29,33333333	343,3333333	23,33333333
2002.05.22	2002	5	22	2002-spr	spr	6327,2	14479	436,9915049	69,56	2750	NA	NA	NA	NA	NA
2002.05.23	2002	5	23	2002-spr	spr	7269,528	17952	404,9425134	NA	NA	NA	NA	NA	NA	NA
2002.06.09	2002	6	9	2002-sum	sum	14348,903	33748	425,1778772	107,4	3060	NA	NA	NA	NA	NA
2002.06.12	2002	6	12	2002-sum	sum	4227,952	9639	438,6297334	17,77	3340	17,43	1,62	29	290	24,66666667
2002.06.19	2002	6	19	2002-sum	sum	8877,849	19237	461,4986224	62,72	2270	NA	NA	NA	NA	NA
2002.06.26	2002	6	26	2002-sum	sum	10825,033	23813	454,5850166	59,97	2110	23,43	1,2	25	306,6666667	19
2002.07.03	2002	7	3	2002-sum	sum	20734,602	27935	742,2445677	56,24	1880	NA	NA	NA	NA	NA
2002.07.10	2002	7	10	2002-sum	sum	20525,525	40169	510,9792377	62,5	1980	23,53	1,36	15	313,3333333	16,66666667
2002.07.17	2002	7	17	2002-sum	sum	20824,121	45648	456,1891211	95,3	1840	NA	NA	NA	NA	NA
2002.07.24	2002	7	24	2002-sum	sum	4546,039	10553	430,7816735	35,45	2120	21,5	1,62	106,3333333	310	20,33333333
2002.07.31	2002	7	31	2002-sum	sum	9537,108	20982	454,5376037	24,33	1810	NA	NA	NA	NA	NA
2002.08.07	2002	8	7	2002-sum	sum	4315,374	12184	354,1836835	27,68	1970	22,33	1,43	59	326,6666667	19,66666667
2002.08.14	2002	8	14	2002-sum	sum	560,355	1324	423,228852	6,81	5360	NA	NA	NA	NA	NA
2002.08.21	2002	8	21	2002-sum	sum	2018,874	4018	502,4574415	12	6500	19,8	1,58	117	320	22
2002.08.28	2002	8	28	2002-sum	sum	2392,208	5247	455,9191919	13,01	2710	NA	NA	NA	NA	NA
2002.09.04	2002	9	4	2002-aut	aut	3911,46	5855	668,0546541	14,71	2540	20,23	1,88	69,66666667	376,6666667	42,66666667
2002.09.11	2002	9	11	2002-aut	aut	3256,704	4834	673,7079024	10,28	1930	NA	NA	NA	NA	NA
2002.09.18	2002	9	18	2002-aut	aut	3935,359	6988	563,1595592	15,95	1750	16,4	1,7	36,66666667	393,3333333	6,333333333
2002.09.25	2002	9	25	2002-aut	aut	3333,11	7259	459,1693071	19,56	2170	NA	NA	NA	NA	NA
2002.10.02	2002	10	2	2002-aut	aut	1258,29	1857	677,5928918	5,04	3060	12,4	2,03	86	393,3333333	12,66666667
2002.10.08	2002	10	8	2002-aut	aut	1037,451	1974	525,5577508	4,43	2450	NA	NA	NA	NA	NA
2002.10.16	2002	10	16	2002-aut	aut	1221,506	1902	642,2218717	5,85	3050	10,37	2,22	86,33333333	413,3333333	12
2002.10.24	2002	10	24	2002-aut	aut	762,532	1128	676,0035461	4,76	3210	NA	NA	NA	NA	NA
2002.10.30	2002	10	30	2002-aut	aut	529,403	913	579,8499452	4,08	3030	8,67	2,71	67	400	14,33333333
2002.11.06	2002	11	6	2002-aut	aut	608,011	848	716,9941038	3,95	4040	NA	NA	NA	NA	NA
2002.11.14	2002	11	14	2002-aut	aut	356,923	373	956,8981233	3,26	4860	6,63	2,3	77,33333333	396,6666667	17,66666667
2002.11.20	2002	11	20	2002-aut	aut	540,695	522	1035,814176	2,79	3910	NA	NA	NA	NA	NA
2002.11.27	2002	11	27	2002-aut	aut	144,768	290	499,2	1,69	3540	7,57	2,45	67,66666667	386,6666667	25
2002.12.04	2002	12	4	2002-win	win	289,958	521	556,5412668	2,31	3210	NA	NA	NA	NA	NA
2002.12.11	2002	12	11	2002-win	win	351,444	572	614,4125874	3,13	2640	2,33	2,49	67,33333333	433,3333333	10
2002.12.19	2002	12	19	2002-win	win	354,373	712	497,7148876	1,97	2200	1,9	2,49	71,66666667	443,3333333	11
2003.01.08	2003	1	8	2002-win	win	157,994	251	629,4581673	2,04	4600	1,2	2,87	95,66666667	403,3333333	31,33333333
2003.01.15	2003	1	15	2002-win	win	333,823	412	810,25	2,1	2630	NA	NA	NA	NA	NA
2003.01.22	2003	1	22	2002-win	win	466,743	672	694,5580357	1,43	2250	0,4	3,39	69,33333333	493,3333333	11,66666667
2003.01.29	2003	1	29	2002-win	win	848,141	1426	594,7692847	2,99	2650	NA	NA	NA	NA	NA
2003.02.05	2003	2	5	2002-win	win	602,822	892	675,809417	2,86	2570	1,83	3,73	80,66666667	463,3333333	5,666666667
2003.02.12	2003	2	12	2002-win	win	2133,544	3129	681,8612975	4,02	2130	NA	NA	NA	NA	NA
2003.02.19	2003	2	19	2002-win	win	4035,882	5981	674,7838154	9,33	1730	1,33	3,73	51	530	3
2003.02.26	2003	2	26	2002-win	win	15185,363	22488	675,2651636	24,34	1570	NA	NA	NA	NA	NA
2003.03.05	2003	3	5	2003-spr	spr	16507,571	45756	360,7739094	43,97	1990	3,3	3,54	59,66666667	492	5,333333333
2003.03.12	2003	3	12	2003-spr	spr	9461,183	25436	371,9603318	31,04	2380	NA	NA	NA	NA	NA
2003.03.19	2003	3	19	2003-spr	spr	5886,778	15730	374,2389065	21,3	2430	4,9	3,09	53,33333333	416,6666667	7
2003.03.27	2003	3	27	2003-spr	spr	16967,621	49327	343,9824234	67,1	1810	NA	NA	NA	NA	NA
2003.04.02	2003	4	2	2003-spr	spr	11784,048	33217	354,7595508	61	2220	8,23	2,56	8	443,3333333	8,666666667
2003.04.09	2003	4	9	2003-spr	spr	11550,55	31938	361,6553948	55,49	1790	NA	NA	NA	NA	NA
2003.04.16	2003	4	16	2003-spr	spr	14406,416	39071	368,7240153	60,33	1870	9,33	2,04	30,33333333	393,3333333	16
2003.04.23	2003	4	23	2003-spr	spr	16160,711	37516	430,7684988	62,93	1700	NA	NA	NA	NA	NA
2003.04.30	2003	4	30	2003-spr	spr	14898,498	36783	405,0375989	64,1	2040	13,87	2,3	30,33333333	410	7
2003.05.07	2003	5	7	2003-spr	spr	11901,886	33487	355,4181025	58,4	2040	NA	NA	NA	NA	NA
2003.05.14	2003	5	14	2003-spr	spr	11182,686	32018	349,2624774	70,8	2240	17,77	2,07	32,66666667	366,6666667	9,666666667
2003.05.21	2003	5	21	2003-spr	spr	12297,979	34948	351,893642	96,8	1980	NA	NA	NA	NA	NA
2003.05.29	2003	5	29	2003-spr	spr	15415,867	42730	360,7738591	112,8	2050	19,13	1,24	9	330	16
2003.06.04	2003	6	4	2003-sum	sum	15808,601	32202	490,9198497	79,1	2290	NA	NA	NA	NA	NA
2003.06.11	2003	6	11	2003-sum	sum	13450,451	23674	568,1528681	67,8	2150	23,3	1,22	43,66666667	316,6666667	15
2003.06.18	2003	6	18	2003-sum	sum	12264,554	26840	456,9505961	54,5	2040	NA	NA	NA	NA	NA
2003.06.25	2003	6	25	2003-sum	sum	10079,48	21534	468,0728151	79,08	1610	21,33	1,23	58	326	12
2003.07.02	2003	7	2	2003-sum	sum	21013,099	43824	479,4883854	94,78	1510	NA	NA	NA	NA	NA
2003.07.09	2003	7	9	2003-sum	sum	8162,528	19649	415,4169678	52,21	1500	20,47	1,09	28,33333333	330	11,33333333
2003.07.17	2003	7	17	2003-sum	sum	13456,704	32332	416,2038847	92,38	1130	NA	NA	NA	NA	NA
2003.07.22	2003	7	22	2003-sum	sum	9831,809	20237	485,8333251	53,17	1390	23,6	1,03	16,33333333	336,6666667	15,66666667
2003.07.30	2003	7	30	2003-sum	sum	3852,86	10124	380,5669696	76,03	1450	NA	NA	NA	NA	NA
2003.08.06	2003	8	6	2003-sum	sum	6259,991	13363	468,4570082	37,7	1360	24,9	1,36	60,66666667	336,6666667	15,66666667
2003.08.13	2003	8	13	2003-sum	sum	4885,854	13099	372,9944271	29,29	1040	NA	NA	NA	NA	NA
2003.08.20	2003	8	20	2003-sum	sum	2409,752	6098	395,1708757	21,07	1070	24,35	1,32	44	330	7
2003.08.28	2003	8	28	2003-sum	sum	906,564	2478	365,8450363	7,61	903	NA	NA	NA	NA	NA
2003.09.03	2003	9	3	2003-aut	aut	329,545	1139	289,3283582	3,39	1360	18,95	1,38	78,5	355	12
2003.09.10	2003	9	10	2003-aut	aut	186,399	756	246,5595238	2	928	NA	NA	NA	NA	NA
2003.09.16	2003	9	16	2003-aut	aut	202,078	540	374,2185185	4,46	2140	17,17	1,71	59,66666667	368,6666667	8,333333333
2003.09.24	2003	9	24	2003-aut	aut	116,522	297	392,3299663	1,96	1050	NA	NA	NA	NA	NA
2003.10.01	2003	10	1	2003-aut	aut	64,369	144	447,0069444	1,28	999	15,4	1,7	60,66666667	380	8,666666667
2003.10.08	2003	10	8	2003-aut	aut	99,07	238	416,2605042	3,48	2060	NA	NA	NA	NA	NA
2003.10.15	2003	10	15	2003-aut	aut	141,576	253	559,5889328	2,8	2650	10,6	1,91	48	360	7
2003.10.30	2003	10	30	2003-aut	aut	93,605	324	288,904321	0,86	1230	6,57	1,84	67,33333333	380	11,33333333
2003.11.05	2003	11	5	2003-aut	aut	81,455	272	299,4669118	1,15	1440	NA	NA	NA	NA	NA
2003.11.12	2003	11	12	2003-aut	aut	59,133	243	243,345679	0,84	1140	6,13	2,11	64	403,3333333	9,666666667
2003.11.19	2003	11	19	2003-aut	aut	136,062	384	354,328125	1,38	1090	NA	NA	NA	NA	NA
2003.11.26	2003	11	26	2003-aut	aut	86,882	272	319,4191176	1,35	986	8,7	2,4	77	426,6666667	10
2004.09.01	2004	9	1	2004-aut	aut	10523,093	13386	786,1267742	14,86	1970	19	1,21	46,2	NA	23,5
2004.09.07	2004	9	7	2004-aut	aut	2735,567	3678	743,7648178	10,27	1680	18,5	1,23	49,01	NA	18
2004.09.15	2004	9	15	2004-aut	aut	1637,312	2539	644,8649074	9,55	1200	18,1	1,28	52,8	NA	10
2004.09.23	2004	9	23	2004-aut	aut	1572,589	2592	606,7087191	7,25	1210	16	1,29	50,45	NA	16,2
2004.09.29	2004	9	29	2004-aut	aut	617,786	726	850,9449036	4,7	2370	13,5	1,31	46,2	NA	21,5
2004.10.06	2004	10	6	2004-aut	aut	1309,97	1678	780,6734207	3,54	1690	NA	NA	NA	NA	18
2004.10.13	2004	10	13	2004-aut	aut	578,907	703	823,4807966	3,13	1710	12	1,41	49,5	NA	11
2004.10.20	2004	10	20	2004-aut	aut	362,045	470	770,3085106	2,97	1500	10,9	1,65	58	NA	10
2004.10.28	2004	10	28	2004-aut	aut	189,425	277	683,8447653	2,65	1320	12	1,78	59,4	NA	8
2004.11.03	2004	11	3	2004-aut	aut	610,227	561	1087,748663	2,99	1410	13,3	1,77	59	NA	5
2004.11.10	2004	11	10	2004-aut	aut	365,349	573	637,6073298	2	1350	8,9	1,84	59,4	NA	6
2004.11.17	2004	11	17	2004-aut	aut	214,798	356	603,3651685	1,63	1440	7	2,55	49,95	NA	4
2004.11.25	2004	11	25	2004-aut	aut	163,256	252	647,8412698	2,86	1910	4,2	2,06	59,4	NA	17
2004.12.02	2004	12	2	2004-win	win	303,379	383	792,1122715	2,24	1590	4,6	2,02	46,92	NA	NA
2004.12.08	2004	12	8	2004-win	win	322,527	360	895,9083333	2,32	1380	4,2	2,15	151,8	NA	9
2004.12.15	2004	12	15	2004-win	win	403,47	434	929,6543779	2,11	1240	3,1	2,34	49,55	NA	8
2005.01.05	2005	1	5	2004-win	win	170,022	950	178,9705263	1,12	1550	NA	NA	NA	NA	NA
2005.01.12	2005	1	12	2004-win	win	133,277	951	140,1440589	0,84	1650	2,9	2,67	65	445	8
2005.01.19	2005	1	19	2004-win	win	263,152	1249	210,6901521	1,33	1430	NA	NA	NA	NA	NA
2005.01.27	2005	1	27	2004-win	win	292,395	1907	153,3272155	2,45	2070	1,3	2,76	65	430	10
2005.02.02	2005	2	2	2004-win	win	812,925	5397	150,6253474	3,2333	1480	1	3,28	62	450	12
2005.02.09	2005	2	9	2004-win	win	552,786	4933	112,0587878	5,1331	1300	NA	NA	NA	NA	NA
2005.02.16	2005	2	16	2004-win	win	478,165	6751	70,82876611	9,2106	3750	1,1	2,76	59	430	12
2005.02.23	2005	2	23	2004-win	win	403,558	3842	105,0385216	5,1989	1900	NA	NA	NA	NA	NA
2005.03.02	2005	3	2	2005-spr	spr	1906,009	2951	645,8858014	3,8766	1500	NA	NA	NA	NA	NA
2005.03.09	2005	3	9	2005-spr	spr	7885,499	12885	611,9906092	9,023	1400	2,2	3,19	33	460	12
2005.03.16	2005	3	16	2005-spr	spr	21269,267	34964	608,3190424	30,54464	1430	NA	NA	NA	NA	NA
2005.03.23	2005	3	23	2005-spr	spr	1917,514	2834	676,6104446	10,3768	5700	7,4	3,01	55	350	24
2005.03.30	2005	3	30	2005-spr	spr	921,489	1244	740,7467846	5,7218	4840	7,8	2,87	65	340	13
2005.04.06	2005	4	6	2005-spr	spr	2304,673	4089	563,6275373	9,3058	3380	NA	NA	NA	NA	NA
2005.04.13	2005	4	13	2005-spr	spr	1900,042	3224	589,3430521	8,386	3260	10,6	1,78	33	NA	8
2005.04.20	2005	4	20	2005-spr	spr	3929,434	6197	634,0864935	16,618	3040	NA	NA	NA	NA	NA
2005.04.27	2005	4	27	2005-spr	spr	2309,41	3763	613,7151209	9,38	3350	12	1,96	29,7	NA	13
2005.05.04	2005	5	4	2005-spr	spr	3843,772	6762	568,4371488	15,064	3420	NA	NA	NA	NA	NA
2005.05.11	2005	5	11	2005-spr	spr	3707,303	6319	586,6914069	14,6769	3750	13,6	1,79	13	320	12
2005.05.18	2005	5	18	2005-spr	spr	10270,99	18333	560,2460045	42,95088	2750	NA	NA	NA	NA	NA
2005.05.25	2005	5	25	2005-spr	spr	9544,732	17052	559,7426695	33,7652	3140	18,1	1,63	7	320	8
2005.06.01	2005	6	1	2005-sum	sum	9554,088	24884	383,9450249	65,35816	3010	NA	NA	NA	NA	NA
2005.06.08	2005	6	8	2005-sum	sum	5615,558	14900	376,8830872	45,5	2580	16,8	1,08	23	290	24
2005.06.15	2005	6	15	2005-sum	sum	15276,957	36721	416,0278043	55,972	1960	NA	NA	NA	NA	NA
2005.06.22	2005	6	22	2005-sum	sum	21911,844	48640	450,4902138	62,3	2000	21,6	1,08	7	310	25
2005.06.29	2005	6	29	2005-sum	sum	16015,386	37196	430,5674266	60,2	1990	NA	NA	NA	NA	NA
2005.07.06	2005	7	6	2005-sum	sum	10240,665	25792	397,0481157	65,1	2260	18	1,13	33	290	44
2005.07.12	2005	7	12	2005-sum	sum	2633,34	5952	442,4294355	11,6305	3760	NA	NA	NA	NA	NA
2005.07.20	2005	7	20	2005-sum	sum	2857,374	6332	451,2593178	12,257	3040	19,8	1,33	36	300	34
2005.07.27	2005	7	27	2005-sum	sum	14188,694	31294	453,3998211	41,391	2050	NA	NA	NA	NA	NA
2005.08.03	2005	8	3	2005-sum	sum	2365,112	4928	479,9334416	29,844	1900	22,5	1,11	7	310	14
2005.08.10	2005	8	10	2005-sum	sum	2659,051	5075	523,950936	14,147	2080	NA	NA	NA	NA	NA
2005.08.17	2005	8	17	2005-sum	sum	1297,944	3251	399,2445401	10,682	2070	18,1	1,2	20	320	23
2005.08.24	2005	8	24	2005-sum	sum	948,162	2447	387,4793625	4,648	3520	NA	NA	NA	NA	NA
2006.12.06	2006	12	6	2006-win	win	96,055	190	505,5526316	2,74	1200	NA	NA	NA	NA	NA
2006.12.14	2006	12	14	2006-win	win	210,686	447	471,3333333	2,65	1450	7,3	2	56,1	420	7
2007.01.10	2007	1	10	2006-win	win	796,276	1423	559,5755446	1,5	1620	4,4	2,6	59,4	460	8
2007.01.16	2007	1	16	2006-win	win	760,28	1168	650,9246575	1,8	1690	NA	2,59	NA	NA	NA
2007.01.25	2007	1	25	2006-win	win	535,634	608	880,9769737	2,4	2490	5,3	2,39	66	380	20
2007.01.30	2007	1	30	2006-win	win	463,298	728	636,3983516	2	1740	NA	2,49	NA	NA	NA
2007.02.07	2007	2	7	2006-win	win	438,164	657	666,9162861	2,99	1730	3,9	2,57	69,3	410	11
2007.02.14	2007	2	14	2006-win	win	1186,031	1923	616,7607904	5,61	2030	NA	NA	NA	NA	NA
2007.02.21	2007	2	21	2006-win	win	1413,641	2289	617,580166	5,65	2120	5,1	2,45	56,1	430	10
2007.02.28	2007	2	28	2006-win	win	1291,234	2152	600,0157993	5,7	1690	NA	2,82	NA	NA	NA
2007.03.07	2007	3	7	2007-spr	spr	1010,276	2018	500,6323092	8,62	3240	6,7	2,4	42,9	410	15
2007.03.13	2007	3	13	2007-spr	spr	1377,017	3120	441,3516026	7,9	2540	NA	2,55	NA	NA	NA
2007.03.21	2007	3	21	2007-spr	spr	1287,38	3307	389,2893862	10,43	1940	7,3	2,43	6,6	430	12
2007.03.28	2007	3	28	2007-spr	spr	1936,351	4417	438,3860086	12,3	2500	NA	2,5	NA	NA	NA
2007.04.04	2007	4	4	2007-spr	spr	7388,626	19935	370,6358666	41,27	2080	10,4	2,42	16,5	410	11
2007.04.11	2007	4	11	2007-spr	spr	13610,064	34037	399,8608573	59,8	1710	NA	1,96	NA	NA	NA
2007.04.18	2007	4	18	2007-spr	spr	17768,459	42272	420,3363692	89,3	1830	14,4	1,74	6,6	410	22
2007.04.26	2007	4	26	2007-spr	spr	16854,55	37696	447,1177313	78,37	1550	NA	1,5	NA	NA	NA
2007.05.02	2007	5	2	2007-spr	spr	15312,528	36965	414,2439605	75	1460	NA	1,35	NA	NA	NA
2007.05.09	2007	5	9	2007-spr	spr	13392,394	31198	429,2709148	56,78	1570	NA	1,45	NA	NA	NA
2007.05.17	2007	5	17	2007-spr	spr	5649,348	15268	370,0123133	42,96	1990	17,4	1,44	6,6	320	23
2007.05.23	2007	5	23	2007-spr	spr	12438,394	30635	406,0190632	66,62	1780	NA	1,27	NA	NA	NA
2007.05.30	2007	5	30	2007-spr	spr	7757,009	17227	450,2820572	58,96	1760	NA	NA	NA	NA	NA
2007.06.06	2007	6	6	2007-sum	sum	2420,661	5824	415,6354739	18,39	2170	23,1	1,53	42,9	378	18
2007.06.13	2007	6	13	2007-sum	sum	5560,571	12364	449,7388386	34,1	1740	NA	1,86	NA	NA	NA
2007.06.20	2007	6	20	2007-sum	sum	8503,84	22858	372,0290489	49,08	1870	NA	1,3	NA	NA	NA
2007.07.10	2007	7	10	2007-sum	sum	1572,029	5617	279,8698594	14,14	2240	20,4	1,27	36,3	350	10
2007.08.01	2007	8	1	2007-sum	sum	1432,931	5122	279,7600547	13,84	1390	NA	1,2	NA	NA	NA
2007.08.08	2007	8	8	2007-sum	sum	6760,984	17688	382,23564	41,54	1360	22,2	1,17	36,3	350	10
2007.08.15	2007	8	15	2007-sum	sum	2537,154	7277	348,6538409	8,9	2010	NA	1,21	NA	NA	NA
2007.08.22	2007	8	22	2007-sum	sum	1626,965	5249	309,9571347	12,31	1690	22,4	1,45	59,4	350	16
2007.08.29	2007	8	29	2007-sum	sum	1286,387	5661	227,2367073	10,72	1390	NA	NA	NA	NA	NA
2007.09.05	2007	9	5	2007-aut	aut	920,107	1804	510,0371397	5,34	1780	16,7	1,45	56,1	350	12
2007.09.12	2007	9	12	2007-aut	aut	778,21	1335	582,928839	2,58	6280	NA	1,47	NA	NA	NA
2007.09.20	2007	9	20	2007-aut	aut	430,835	901	478,1742508	2,97	2900	14,5	1,34	36,3	310	11
2007.09.26	2007	9	26	2007-aut	aut	705,776	1499	470,8312208	3,96	2020	NA	1,43	NA	NA	NA
2007.10.04	2007	10	4	2007-aut	aut	1276,494	2485	513,6796781	5,17	2170	15,2	NA	29,7	360	12
2007.10.10	2007	10	10	2007-aut	aut	853,241	1527	558,7694826	5,1	1730	NA	NA	NA	NA	NA
2007.10.17	2007	10	17	2007-aut	aut	981,6	1881	521,8500797	4,46	1400	12,1	NA	46,2	420	7
2007.10.24	2007	10	24	2007-aut	aut	753,798	1427	528,2396636	4,77	1540	NA	NA	NA	NA	NA
2007.10.31	2007	10	31	2007-aut	aut	943,564	1339	704,678118	6,63	2140	NA	NA	NA	NA	NA
2007.11.06	2007	11	6	2007-aut	aut	755,258	1283	588,6656274	4,1	1510	NA	2,01	NA	NA	NA
2007.11.14	2007	11	14	2007-aut	aut	1159,881	1154	1005,096187	4,8	3420	5,7	2,14	39,6	380	16
2007.11.21	2007	11	21	2007-aut	aut	660,338	927	712,3387271	2,6	2120	NA	NA	NA	NA	NA
2007.11.28	2007	11	28	2007-aut	aut	356,39	722	493,6149584	1,4	2810	3,5	2,47	56,1	450	9
2007.12.12	2007	12	12	2007-win	win	495,868	870	569,9632184	1,6	3250	5	NA	13,2	420	9
2008.01.09	2008	1	9	2007-win	win	253,32	728	347,967033	1,82	1490	0,5	NA	49,5	460	7
2008.01.16	2008	1	16	2007-win	win	555,324	1383	401,5357918	2,66	1640	NA	NA	NA	NA	NA
2008.01.23	2008	1	23	2007-win	win	783,214	1220	641,9786885	3,59	2720	3,3	NA	62,7	460	12
2008.01.30	2008	1	30	2007-win	win	565,517	768	736,3502604	2,15	2170	NA	NA	NA	NA	NA
2008.02.06	2008	2	6	2007-win	win	753,487	1811	416,0612921	4,29	1790	4,4	NA	52,8	440	2
2008.02.13	2008	2	13	2007-win	win	1028,524	2906	353,9311769	6,5	1720	NA	NA	NA	NA	NA
2008.02.20	2008	2	20	2007-win	win	2409,113	6124	393,3887982	11,38	1430	2,9	NA	33	460	8
2008.02.27	2008	2	27	2007-win	win	9308,723	26048	357,3680513	33,89	1480	NA	NA	NA	NA	NA
2008.03.05	2008	3	5	2008-spr	spr	5009,44	9328	537,0325901	22,03	3230	5,8	NA	141,9	280	32
2008.03.12	2008	3	12	2008-spr	spr	2198,789	4967	442,6794846	13,05	2020	NA	NA	NA	NA	NA
2008.03.19	2008	3	19	2008-spr	spr	1440,924	2904	496,1859504	9,01	3290	7	NA	56,1	400	15
2008.03.27	2008	3	27	2008-spr	spr	1925,383	4229	455,2809175	11,39	2350	NA	NA	NA	NA	NA
2008.04.03	2008	4	3	2008-spr	spr	5006,47	11858	422,201889	35,29	2460	NA	NA	NA	NA	NA
2008.04.09	2008	4	9	2008-spr	spr	3592,352	8822	407,2038087	27,8	2560	NA	NA	NA	NA	NA
2008.04.16	2008	4	16	2008-spr	spr	4735,343	11748	403,0765237	34,1	2490	11,5	NA	6,6	390	32
2008.04.23	2008	4	23	2008-spr	spr	3908,103	10428	374,7701381	27,6	2480	NA	NA	NA	NA	NA
2008.04.30	2008	4	30	2008-spr	spr	3358,217	8338	402,7604941	19,05	2890	14,4	NA	33	390	18
2008.05.14	2008	5	14	2008-spr	spr	11069,764	29040	381,1902204	61,87	2520	17	NA	6,6	350	25
2008.05.29	2008	5	29	2008-spr	spr	6649,001	15268	435,4860493	41,75	2630	20	NA	19,8	310	19
2008.06.10	2008	6	10	2008-sum	sum	1093,057	2926	373,5669856	12,5	3130	20	NA	9,9	290	14
2008.06.19	2008	6	19	2008-sum	sum	1523,157	3927	387,867838	11,43	2150	NA	NA	NA	NA	NA
2008.06.24	2008	6	24	2008-sum	sum	3370,139	7304	461,4100493	25,38	1940	23,1	NA	19,8	310	18
2008.07.03	2008	7	3	2008-sum	sum	967,673	2805	344,9814617	9,26	2070	21,6	NA	135,3	360	23
2008.07.17	2008	7	17	2008-sum	sum	508,62	1364	372,888563	5,44	3070	NA	NA	NA	NA	NA
2008.07.23	2008	7	23	2008-sum	sum	246,449	968	254,5960744	4,54	2890	18,3	NA	66	320	60
2008.07.30	2008	7	30	2008-sum	sum	266,321	781	341	2,82	2700	NA	NA	NA	NA	NA
2008.08.06	2008	8	6	2008-sum	sum	178,432	726	245,7741047	3,49	2120	22,9	NA	69,3	350	116
2008.08.13	2008	8	13	2008-sum	sum	327,901	1089	301,1028466	2,17	2280	NA	NA	NA	NA	NA
2008.08.21	2008	8	21	2008-sum	sum	272,062	869	313,0747986	3,77	2980	27	NA	6,6	300	25
2008.08.27	2008	8	27	2008-sum	sum	192,078	792	242,5227273	2,49	2110	NA	NA	NA	NA	NA
2008.09.04	2008	9	4	2008-aut	aut	384,34	990	388,2222222	2,89	1530	20,8	1,27	33	330	15
2008.09.10	2008	9	10	2008-aut	aut	568,771	1056	538,6089015	3,67	1390	NA	NA	NA	NA	NA
2008.09.18	2008	9	18	2008-aut	aut	100,069	335	298,7134328	3,1	1840	15,7	1,3	42,9	350	18
2008.09.24	2008	9	24	2008-aut	aut	144,972	396	366,0909091	2,1	1410	NA	NA	NA	NA	NA
2008.10.15	2008	10	15	2008-aut	aut	186,822	256	729,7734375	1,84	1310	15,8	1,5	59,4	380	7
2008.10.22	2008	10	22	2008-aut	aut	228,75	596	383,8087248	1,83	1380	NA	NA	NA	NA	NA
2008.10.31	2008	10	31	2008-aut	aut	134,198	193	695,3264249	1,84	1190	11,4	1,5	49,5	470	8
2008.11.05	2008	11	5	2008-aut	aut	156,893	317	494,9305994	1,74	1230	NA	NA	NA	NA	NA
2008.11.12	2008	11	12	2008-aut	aut	69,501	235	295,7489362	1,39	1090	9,7	1,81	49,5	450	8
2008.11.19	2008	11	19	2008-aut	aut	218,246	180	1212,477778	2,07	1120	NA	NA	NA	NA	NA
2008.11.26	2008	11	26	2008-aut	aut	177,235	328	540,3506098	2,02	1670	4,8	1,9	49,5	390	10
2008.12.03	2008	12	3	2008-win	win	216,408	380	569,4947368	1,86	1350	NA	NA	NA	NA	NA
2008.12.10	2008	12	10	2008-win	win	176,604	317	557,1104101	NA	1550	3,3	2,4	49,5	407	7
2009.01.12	2009	1	12	2008-win	win	420,411	674	623,7551929	2,28	1200	0,3	NA	NA	NA	NA
2009.01.21	2009	1	21	2008-win	win	1698,576	1832	927,1703057	3,7	1140	NA	NA	NA	NA	NA
2009.01.28	2009	1	28	2008-win	win	1513,344	2329	649,7827394	5,08	1600	1,8	NA	NA	NA	NA
2009.02.04	2009	2	4	2008-win	win	2395,762	3675	651,9080272	7,22	1310	NA	NA	NA	NA	NA
2009.02.12	2009	2	12	2008-win	win	3164,925	4817	657,0323853	8,86	1740	4	3	82,5	460	25
2009.02.18	2009	2	18	2008-win	win	3590,472	5465	656,9939616	11,59	1460	NA	NA	NA	NA	NA
2009.02.25	2009	2	25	2008-win	win	10194,58	14091	723,481655	17,08	1410	1,9	3	33	560	18
2009.03.04	2009	3	4	2009-spr	spr	3790,844	7832	484,0199183	14,28	2990	NA	NA	NA	NA	NA
2009.03.11	2009	3	11	2009-spr	spr	719,681	1372	524,5488338	4,34	4010	5,9	3,8	79,2	370	38
2009.03.17	2009	3	17	2009-spr	spr	981,254	2222	441,6084608	7,62	3950	NA	NA	NA	NA	NA
2009.03.25	2009	3	25	2009-spr	spr	2385,585	4741	503,1818182	9,13	2640	5,9	3	46,2	420	18
2009.04.01	2009	4	1	2009-spr	spr	1540,427	3091	498,3587836	9,92	4140	NA	NA	NA	NA	NA
2009.04.09	2009	4	9	2009-spr	spr	2250,804	4499	500,2898422	11,62	4870	11,9	2,26	29,7	380	20
2009.04.15	2009	4	15	2009-spr	spr	1546,913	2994	516,6710087	8,24	4140	NA	NA	NA	NA	NA
2009.04.22	2009	4	22	2009-spr	spr	2602,916	5934	438,644422	15,51	3440	13,9	2,15	13,2	340	18
2009.04.29	2009	4	29	2009-spr	spr	6254,792	13766	454,3652477	25,64	2640	NA	NA	NA	NA	NA
2009.05.07	2009	5	7	2009-spr	spr	6816,97	14652	465,2586678	33,85	2620	15,6	1,4	36,3	330	29
2009.05.13	2009	5	13	2009-spr	spr	6045,032	12634	478,4733259	31,24	2840	NA	NA	NA	NA	NA
2009.05.19	2009	5	19	2009-spr	spr	5846,257	13053	447,8860798	29,2	3090	16,9	1,11	13,2	270	24
2009.05.27	2009	5	27	2009-spr	spr	8215,897	18480	444,583171	NA	3020	NA	NA	NA	NA	NA
2009.06.03	2009	6	3	2009-sum	sum	3422,503	7876	434,5483748	16,53	2920	16,6	1,31	33	300	41
2009.06.10	2009	6	10	2009-sum	sum	2865,795	7612	376,4838413	16,6	2470	NA	NA	NA	NA	NA
2009.06.17	2009	6	17	2009-sum	sum	10810,767	24651	438,5528782	65,52	1920	20,1	1,3	23,1	310	17
2009.06.24	2009	6	24	2009-sum	sum	2387,517	5564	429,1008267	16,49	3410	NA	NA	NA	NA	NA
2009.07.01	2009	7	1	2009-sum	sum	720,779	1218	591,772578	4,81	6590	18,7	NA	NA	NA	NA
2009.07.08	2009	7	8	2009-sum	sum	162,598	506	321,3399209	NA	4530	22,3	1,4	15,8	340	33
2009.07.22	2009	7	22	2009-sum	sum	1467,362	3190	459,9880878	11,18	4060	NA	NA	NA	NA	NA
2009.07.29	2009	7	29	2009-sum	sum	1597,516	2178	733,4784206	7,25	2810	21,3	1,72	46,2	340	24
2009.08.04	2009	8	4	2009-sum	sum	2393,485	3072	779,1292318	7,85	2100	NA	NA	NA	NA	NA
2009.08.11	2009	8	11	2009-sum	sum	1957,34	3322	589,205298	10,15	2470	21	1,33	46,2	320	29
2009.08.18	2009	8	18	2009-sum	sum	2344,387	6889	340,3087531	11,45	2200	NA	NA	NA	NA	NA
2009.08.26	2009	8	26	2009-sum	sum	3993,734	7612	524,6629007	20,15	1890	22	1,2	6,6	340	19
2010.03.03	2010	3	3	2010-spr	spr	996,334	2217	449,4064051	5,22	3350	3,1	2,8	52,8	540	4
2010.03.18	2010	3	18	2010-spr	spr	3661,761	8645	423,5698091	10,29	1800	NA	NA	NA	NA	NA
2010.03.24	2010	3	24	2010-spr	spr	8817,391	23954	368,0968106	21,37	2680	8,6	2,3	39,6	470	8
2010.03.31	2010	3	31	2010-spr	spr	5549,484	15543	357,0407257	34,19	2810	NA	NA	NA	NA	NA
2010.04.08	2010	4	8	2010-spr	spr	5722,541	14872	384,7862426	25,81	2140	10,8	2,4	29,7	410	9
2010.04.15	2010	4	15	2010-spr	spr	3215,955	8316	386,7189755	12	2030	NA	NA	NA	NA	NA
2010.04.21	2010	4	21	2010-spr	spr	4119,851	11866	347,1979606	24,2	2300	14,8	2,4	19,8	420	15
2010.04.29	2010	4	29	2010-spr	spr	13085,127	37180	351,9399408	71,26	2050	NA	NA	NA	NA	NA
2010.05.05	2010	5	5	2010-spr	spr	12456,734	30074	414,2027665	65,1	2300	17,2	1,6	6,6	400	16
2010.05.13	2010	5	13	2010-spr	spr	4515,375	12132	372,1871909	33,82	2440	NA	NA	NA	NA	NA
2010.05.19	2010	5	19	2010-spr	spr	791,506	1430	553,5006993	8,79	3890	10,6	2	49,5	370	36
2010.05.27	2010	5	27	2010-spr	spr	1171,657	2816	416,0713778	32,93	3670	NA	NA	NA	NA	NA
2010.06.02	2010	6	2	2010-sum	sum	905,987	2480	365,3173387	10,2	4200	13,9	1,7	62,7	400	9
2010.06.10	2010	6	10	2010-sum	sum	435,221	1540	282,611039	4,96	6960	NA	NA	NA	NA	NA
2010.06.17	2010	6	17	2010-sum	sum	913,681	1914	477,3672936	5,93	4150	20	NA	NA	NA	NA
2010.07.01	2010	7	1	2010-sum	sum	1591,122	5852	271,8937116	13,43	2620	20,3	1,79	42,9	400	28
2010.07.07	2010	7	7	2010-sum	sum	5695,202	15862	359,0469046	42	2910	NA	NA	NA	NA	NA
2010.07.15	2010	7	15	2010-sum	sum	23382,747	52360	446,5765279	92,3	1990	24,3	0,9	6,6	310	10
2010.07.20	2010	7	20	2010-sum	sum	5043,452	14036	359,322599	31,2	2600	NA	NA	NA	NA	NA
2010.07.29	2010	7	29	2010-sum	sum	1122,906	2156	520,8283859	8,2	3430	19,9	1,47	56,1	340	82
2010.08.04	2010	8	4	2010-sum	sum	521,232	1419	367,3234672	5,9	3060	NA	NA	NA	NA	NA
2010.08.11	2010	8	11	2010-sum	sum	389,912	1617	241,1329623	4,39	4650	19,9	1,42	62,7	320	88
2010.08.25	2010	8	25	2010-sum	sum	260,227	946	275,0813953	3,58	2380	20	1,6	122,1	440	48
2011.03.10	2011	3	10	2011-spr	spr	19308,014	41646	463,6222927	9,68	1380	4,4	2,9	16,5	590	14
2011.03.16	2011	3	16	2011-spr	spr	26737,815	54956	486,531316	57,58	1360	NA	NA	NA	NA	NA
2011.03.23	2011	3	23	2011-spr	spr	9864,458	20009	493,0010495	28,83	2460	7,6	2,8	16,5	550	14
2011.03.31	2011	3	31	2011-spr	spr	11650,234	24002	485,3859678	35,06	1880	NA	NA	NA	NA	NA
2011.04.06	2011	4	6	2011-spr	spr	14016,051	24728	566,8089211	70,16	1890	12,9	2,26	6,6	530	16
2011.04.12	2011	4	12	2011-spr	spr	17506,898	34375	509,2915782	71,97	1810	NA	NA	NA	NA	NA
2011.04.20	2011	4	20	2011-spr	spr	19179,47	35662	537,8125175	77,7	1600	11,7	1,7	9,9	470	13
2011.04.27	2011	4	27	2011-spr	spr	14242,98	29722	479,2066483	60,3	1450	NA	NA	NA	NA	NA
2011.05.04	2011	5	4	2011-spr	spr	16152,86	34672	465,8762114	92,35	1430	14,6	1,92	9,9	470	10
2011.05.11	2011	5	11	2011-spr	spr	14654,374	30195	485,3245239	87,63	1320	NA	NA	NA	NA	NA
2011.05.18	2011	5	18	2011-spr	spr	11608,034	23221	499,893803	76,43	1780	18,1	1,5	6,6	450	19
2011.05.25	2011	5	25	2011-spr	spr	17092,789	36102	473,4582295	83,04	1460	NA	NA	NA	NA	NA
2011.05.31	2011	5	31	2011-spr	spr	8892,978	26224	339,1160006	48,29	2320	20,2	1,13	9,9	400	19
2011.06.08	2011	6	8	2011-sum	sum	7707,99	12892	597,8893888	47,11	1750	NA	NA	NA	NA	NA
2011.06.22	2011	6	22	2011-sum	sum	4062,491	10648	381,5262021	28,11	2390	NA	NA	NA	NA	NA
2011.06.29	2011	6	29	2011-sum	sum	563,604	2871	196,3092999	7,22	2080	20,2	1,4	62,7	380	17
2011.07.06	2011	7	6	2011-sum	sum	388,767	1793	216,8248745	5,21	2240	NA	NA	NA	NA	NA
2011.07.13	2011	7	13	2011-sum	sum	894,064	4312	207,3432282	9,3	1830	24,1	1,4	52,8	390	21
2011.08.03	2011	8	3	2011-sum	sum	134,661	375	359,096	2	2290	NA	NA	NA	NA	NA
2011.08.10	2011	8	10	2011-sum	sum	299,5	1496	200,2005348	2,76	2650	19,9	1,2	66	400	15
2011.08.31	2011	8	31	2011-sum	sum	294,435	750	392,58	3,75	1510	NA	NA	NA	NA	NA
2011.09.07	2011	9	7	2011-aut	aut	266,765	803	332,2104608	3,36	1400	21,4	1,3	46,2	380	12
2011.09.14	2011	9	14	2011-aut	aut	295,954	979	302,3023493	2,35	1440	NA	NA	NA	NA	NA
2011.09.21	2011	9	21	2011-aut	aut	373,878	1331	280,9000751	2,55	1510	17,6	1,2	42,9	390	16
2011.09.28	2011	9	28	2011-aut	aut	365,881	1254	291,7711324	2,21	1630	NA	NA	NA	NA	NA
2011.10.05	2011	10	5	2011-aut	aut	268,474	1276	210,4028213	NA	1180	17,5	1,4	52,8	420	15
2011.10.25	2011	10	25	2011-aut	aut	323,94	484	669,2975207	1,7	1540	NA	NA	NA	NA	NA
2011.11.02	2011	11	2	2011-aut	aut	221,825	484	458,3161157	1,02	1280	10,1	1,7	42,9	410	6
2011.11.09	2011	11	9	2011-aut	aut	282,919	693	408,2525253	0,99	1110	NA	NA	NA	NA	NA
2011.11.16	2011	11	16	2011-aut	aut	301,947	506	596,7332016	0,85	1040	5,4	1,6	49,5	450	6
2012.03.07	2012	3	7	2012-spr	spr	1301,117	2961	439,418102	2,59	3030	4,2	2,4	NA	417	30,3
2012.03.15	2012	3	15	2012-spr	spr	1858,532	4565	407,1263965	2,29	2300	5,7	3,1	NA	477	13,7
2012.03.23	2012	3	23	2012-spr	spr	6469,082	15598	414,7379151	9,92	2820	7,7	1,4	NA	475	39,3
2012.03.28	2012	3	28	2012-spr	spr	6997,051	17732	394,6002143	18,7	2880	8,8	1,9	NA	280	24,3
2012.04.04	2012	4	4	2012-spr	spr	6139,284	12792	479,9315197	16,91	2720	9	NA	NA	NA	NA
2012.04.11	2012	4	11	2012-spr	spr	5426,608	13641	397,8159959	19,96	2410	8,9	1,6	NA	385	16,8
2012.04.18	2012	4	18	2012-spr	spr	6179,118	13211	467,725229	34,12	2360	9,7	1,4	NA	300	15,1
2012.04.25	2012	4	25	2012-spr	spr	15517,935	38192	406,3137568	74,89	2120	11,7	1,4	NA	422,1	15,5
2012.05.03	2012	5	3	2012-spr	spr	10517,356	25564	411,412768	62,31	3020	15,5	1,3	NA	412	34
2012.05.09	2012	5	9	2012-spr	spr	9071,061	20988	432,2022584	50,1	2660	15,3	1,1	NA	357	25,5
2012.05.18	2012	5	18	2012-spr	spr	13097,576	30503	429,3864866	59,09	2190	14	0,9	NA	377	26,8
2012.05.23	2012	5	23	2012-spr	spr	11943,074	29348	406,9467766	71,59	2030	15,9	0,9	NA	350	27,5
2012.05.30	2012	5	30	2012-spr	spr	10661,755	25564	417,0612971	64,03	2320	16,7	0,8	NA	334	29,7
2012.06.06	2012	6	6	2012-sum	sum	2198,457	4026	546,0648286	15,06	3340	16,1	1	NA	323	43,8
2012.06.13	2012	6	13	2012-sum	sum	1350,498	2695	501,1124304	8,55	3410	15,8	1,3	NA	336	69
2012.06.27	2012	6	27	2012-sum	sum	1197,71	2706	442,6127125	9,23	3110	19	1,2	NA	325	53,7
2012.07.04	2012	7	4	2012-sum	sum	1277,729	2519	507,2366018	10,15	2280	21,3	1,1	NA	337	43,8
2012.07.12	2012	7	12	2012-sum	sum	1655,02	3322	498,1998796	13,6	2200	22,2	1	NA	345	33,3
2012.07.19	2012	7	19	2012-sum	sum	866,734	1661	521,8145695	6,47	2460	19,1	NA	NA	NA	NA
2012.07.26	2012	7	26	2012-sum	sum	1606,042	3025	530,9229752	7,05	2470	18,9	1,6	NA	356	33,7
2012.08.02	2012	8	2	2012-sum	sum	3548,998	6915	513,2318149	17,995	2200	20,7	1	NA	361	36,5
2012.08.16	2012	8	16	2012-sum	sum	1052,13	1892	556,0940803	8,17	1480	19,9	1,1	NA	283	33,3
2012.08.30	2012	8	30	2012-sum	sum	2177,083	4081	533,4680225	6,98	2080	20,6	1,3	NA	350	72,2
2012.09.13	2012	9	13	2012-aut	aut	586,749	902	650,4977827	2,01	1530	18	1,2	NA	377	35,8
2012.09.20	2012	9	20	2012-aut	aut	901,505	1210	745,0454545	2,38	1840	16,3	1,2	NA	380	26,3
2012.09.27	2012	9	27	2012-aut	aut	853,954	1001	853,1008991	1,47	1810	15,7	0,9	NA	405	18,8
2012.10.18	2012	10	18	2012-aut	aut	287,674	396	726,4494949	1,29	2050	12,5	1,4	NA	457	23,3
2012.10.25	2012	10	25	2012-aut	aut	155,08	297	522,1548822	1,36	1620	11,6	0,9	NA	418	11,7
2012.11.07	2012	11	7	2012-aut	aut	180,343	352	512,3380682	1,72	2180	8,6	1,5	NA	428	34,2
2012.11.15	2012	11	15	2012-aut	aut	278,285	242	1149,938017	0,92	2030	8	NA	NA	427,5	11,8
