# Supplementary material for: Cell Size Decrease and Altered Size Structure of Phytoplankton Constrain Ecosystem Functioning in the Middle Danube River Over Multiple Decades
Source: Ecosystems. 2019 Dec 3;23(6):1254–64. doi: 10.1007/s10021-019-00467-6 (PMC7497449; doi:10.1007/s10021-019-00467-6)
Supplement: Supplementary file 4 — Supplement 4. AAbonyi_Supplement4_MedianCentrales_Duna: Quantitative data of median cell size values of the centric diatom community in the middle Danube River (1979-2012). (CSV 3 kb) [file 10021_2019_467_MOESM4_ESM.csv]

year	season	volrandom
1978	winter	728,4440264
1979	autumn	884,8387092
1979	spring	717,6670817
1979	summer	1004,36483
1979	winter	627,7276836
1980	autumn	737,1140208
1980	spring	518,0419268
1980	summer	667,6755823
1980	winter	558,287527
1981	autumn	621,4356653
1981	spring	624,0504449
1981	summer	561,260953
1981	winter	879,7966262
1982	autumn	652,517672
1982	spring	610,699996
1982	summer	460,2592489
1982	winter	618,3270205
1983	autumn	644,60043
1983	spring	362,3976831
1983	summer	400,8000479
1983	winter	612,7668576
1984	autumn	1009,252275
1984	spring	566,8320061
1984	summer	493,3929142
1984	winter	751,8567093
1985	autumn	822,6128116
1985	spring	459,8999321
1985	summer	484,6104287
1985	winter	849,9815051
1986	autumn	610,2716906
1986	spring	447,7240561
1986	summer	744,8373289
1986	winter	675,8630676
1987	autumn	746,6224188
1987	spring	534,0893184
1987	summer	473,3134946
1987	winter	772,874929
1988	autumn	1323,737426
1988	spring	527,9566323
1988	summer	857,2549943
1988	winter	513,9120891
1989	autumn	621,8317858
1989	spring	539,9019749
1989	summer	536,5701884
1989	winter	601,9713667
1990	autumn	801,5793087
1990	spring	520,8731234
1990	summer	584,131773
1990	winter	697,5863165
1991	autumn	1042,988854
1991	spring	449,3009171
1991	summer	362,5769217
1991	winter	1348,289524
1992	autumn	1009,679806
1992	spring	469,666467
1992	summer	533,4455913
1992	winter	683,9114243
1993	autumn	1984,64357
1993	spring	638,6662334
1993	summer	452,4531057
1993	winter	2179,968444
1994	autumn	556,9141935
1994	spring	412,3155381
1994	summer	618,6342514
1994	winter	774,6081685
1995	autumn	484,1875089
1995	spring	335,3513228
1995	summer	371,7930855
1995	winter	264,6276906
1996	autumn	549,6228815
1996	spring	423,5956394
1996	summer	427,8537371
1996	winter	257,4348074
1997	autumn	760,8198644
1997	spring	293,7519372
1997	summer	288,8660215
1997	winter	434,3298959
1998	autumn	428,7820303
1998	spring	387,9983218
1998	summer	274,1427226
1998	winter	418,3824285
1999	autumn	599,9345858
1999	spring	322,863694
1999	summer	477,3132693
1999	winter	609,5714715
2000	autumn	828,2065724
2000	spring	NA
2000	summer	569,4462766
2000	winter	798,7356711
2001	winter	573,276047
2001	spring	NA
2001	summer	NA
2001	autumn	NA
2002	autumn	789,0302647
2002	spring	297,7682618
2002	summer	388,9882108
2002	winter	521,3375391
2003	autumn	435,6645905
2003	spring	324,4503964
2003	summer	407,0099423
2003	winter	NA
2004	autumn	948,5878265
2004	winter	859,9937163
2004	spring	NA
2004	summer	NA
2005	spring	644,6553733
2005	summer	315,8360496
2005	autumn	NA
2005	winter	NA
2006	autumn	NA
2006	spring	NA
2006	summer	NA
2006	winter	549,7794849
2007	autumn	627,7698629
2007	spring	408,3401146
2007	summer	229,1342049
2007	winter	517,9428671
2008	autumn	433,1968421
2008	spring	336,5003866
2008	summer	290,8149603
2008	winter	375,3280452
2009	autumn	NA
2009	winter	NA
2009	spring	476,6087697
2009	summer	372,1052853
2010	autumn	NA
2010	winter	NA
2010	spring	371,496652
2010	summer	211,6645877
2011	autumn	633,4623939
2011	spring	398,0237699
2011	summer	415,6312565
2011	winter	NA
2012	autumn	1026,804004
2012	spring	382,6840796
2012	summer	595,4801518
2012	winter	NA
