# Supplementary material for: Cell Size Decrease and Altered Size Structure of Phytoplankton Constrain Ecosystem Functioning in the Middle Danube River Over Multiple Decades
Source: Ecosystems. 2019 Dec 3;23(6):1254–64. doi: 10.1007/s10021-019-00467-6 (PMC7497449; doi:10.1007/s10021-019-00467-6)
Supplement: Supplementary file 5 — Supplement 5. AAbonyi_Supplement5_MedianStephano_Duna: Quantitative data of median cell size values of Stephanodiscus in the middle Danube River (1979-2012). (CSV 3 kb) [file 10021_2019_467_MOESM5_ESM.csv]

year	season	volfix
1978	winter	1930,194526
1979	autumn
1979	winter
1979	spring	1611,637031
1979	summer	3769,911184
1980	spring
1980	summer
1980	winter
1980	autumn	8282,494872
1981	autumn	3769,911184
1981	summer	2850,052855
1981	winter	1930,194526
1981	spring
1982	spring
1982	summer
1982	autumn	2748,265253
1982	winter	2850,052855
1983	autumn	3259,088219
1983	spring	1611,637031
1983	summer	1293,079536
1983	winter	1293,079536
1984	autumn	1930,194526
1984	spring	814,3008158
1984	summer	1930,194526
1984	winter	1590,431281
1985	autumn	1930,194526
1985	spring	814,3008158
1985	summer	1930,194526
1985	winter	1293,079536
1986	autumn	1611,637031
1986	spring	814,3008158
1986	summer	814,3008158
1986	winter	1930,194526
1987	autumn	1293,079536
1987	spring	814,3008158
1987	summer	924,8063374
1987	winter	1930,194526
1988	autumn	1930,194526
1988	spring	814,3008158
1988	summer	1293,079536
1988	winter	3259,088219
1989	autumn	1293,079536
1989	spring	1035,311859
1989	summer	1930,194526
1989	winter	1035,311859
1990	autumn	1293,079536
1990	spring	814,3008158
1990	summer	814,3008158
1990	winter	3259,088219
1991	autumn	5017,751786
1991	spring	814,3008158
1991	summer	1930,194526
1991	winter	3769,911184
1992	autumn	3769,911184
1992	spring	720,7598945
1992	summer	3769,911184
1992	winter	3769,911184
1993	autumn	3769,911184
1993	spring	2292,106
1993	summer	1293,079536
1993	winter	4067,02731
1994	autumn	5017,751786
1994	spring
1994	summer	4364,143435
1994	winter	814,3008158
1995	autumn	1293,079536
1995	spring	814,3008158
1995	summer	3259,088219
1995	winter	924,8063374
1996	autumn	1590,431281
1996	spring	814,3008158
1996	summer	814,3008158
1996	winter	1035,311859
1997	autumn	1590,431281
1997	spring	814,3008158
1997	summer	814,3008158
1997	winter	1035,311859
1998	autumn	2748,265253
1998	spring	814,3008158
1998	summer	2020,672395
1998	winter	814,3008158
1999	autumn	1293,079536
1999	spring	814,3008158
1999	summer	1293,079536
1999	winter	814,3008158
2000	autumn	5017,751786
2000	spring
2000	summer	2748,265253
2000	winter	1930,194526
2001	spring
2001	summer
2001	autumn
2001	winter	814,3008158
2002	autumn	3556,204344
2002	spring	471,238898
2002	summer	5017,751786
2002	winter	549,2289357
2003	autumn	5017,751786
2003	spring	814,3008158
2003	summer	6514,406526
2003	winter
2004	autumn	1293,079536
2004	spring
2004	summer
2004	winter	1293,079536
2005	autumn
2005	winter
2005	spring	924,8063374
2005	summer	1035,311859
2006	autumn
2006	spring
2006	summer
2006	winter	1293,079536
2007	autumn	814,3008158
2007	spring	627,2189733
2007	summer	3769,911184
2007	winter	814,3008158
2008	autumn	814,3008158
2008	spring	627,2189733
2008	summer	1164,195698
2008	winter	814,3008158
2009	autumn
2009	winter
2009	spring	627,2189733
2009	summer	831,2654161
2010	autumn
2010	winter
2010	spring	471,238898
2010	summer	814,3008158
2011	autumn	814,3008158
2011	spring	814,3008158
2011	summer	814,3008158
2011	winter
2012	autumn	2531,49536
2012	spring	549,2289357
2012	summer	1930,194526
2012	winter
